# Supplementary material for: Molecular decay of enamel matrix protein genes in turtles and other edentulous amniotes
Source: BMC Evol Biol. 2013 Jan 23;13:20. doi: 10.1186/1471-2148-13-20 (PMC3562159; doi:10.1186/1471-2148-13-20)
Supplement: Additional file 1 — Nexus alignment of ENAM exon 9 sequences for two crocodylians, one testudine, and five birds. The stop codon in crocodylians and Chrysemys picta occurs at positions 3788–3790. A 406 bp deletion that is shared by all five birds occurs near the 3’ end of the coding region at positions 3353–3758. Additional frameshift mutations are shared by four of five birds including representatives of Anseriformes, Galliformes, and Passeriformes (2634–2637). Cry SINE elements [47] in Chrysemys occur at positions 994–1138 and 4782–4994. Several long strings of Ns in Chrysemys picta were abridged to shorter strings of ten Ns. [file 1471-2148-13-20-S1.nex]

#NEXUS

Begin DATA;
	Dimensions ntax=9 nchar=5634;
	Format datatype=NUCLEOTIDE interleave gap=-;
	Matrix
	[                          1         11        21        31        41        51        ]
	[                          |         |         |         |         |         |         ]
	Crocodylus_niloticus_mRNA  AATCCTTACTATGGATACTTCTTTCAGGGGCTTGGACAG---------------------
	Alligator_mississippiensis AATCCTTACTATGGATACTTCTTTCAAGGGCTTGGACAG---------------------
	Chrysemys_picta            AACCCTTATTTCAGACACTTTTCTCAAGGGCTCAGCAAC---------------------
	Melopsittacus_undulatus    AACCTTTAATTTGGATATTTCTTTCAAGGCC-----------------------------
	Anas_platyrhynchos         AATGCTTATTTTGGATATGTCTTTCAAAGGCTTTGTGGGCTTTGTGGTAGGCTCTGTGGT
	Gallus_gallus              AATGCTTATTTTGGATCTATCTTTCAAAGATTTGGTGCC---------------------
	Meleagris_gallopavo_Ch1    ------------------------------------------------------------
	Meleagris_gallopavo_ZCh    AATGCTTATTTTGGATATATTTTGCAGAGACTTAGTGGC---------------------
	Taeniopygia_guttata        ------------------------------------------------------------

	[                          61        71        81        91        101       111       ]
	[                          |         |         |         |         |         |         ]
	Crocodylus_niloticus_mRNA  AGAC-CCCCCTATTACTCAGAGGAAATGTTTGAACACGAGTACGACAAACCCAAACCTGA
	Alligator_mississippiensis AGGC-CCCCCTATTACTCAGAGGAAATGTTTGAACATGAGTATGACAAACCCAAACCTGA
	Chrysemys_picta            AGATACCCCATATTACTCCGAAGAAATATGCAAATGAGAATATAACTCACCCAAAACAGA
	Melopsittacus_undulatus    -----CCCCATATTATTCTGAGGAAATTTTTGGAAACTAATACCATCCACCCAAAGTTGA
	Anas_platyrhynchos         AGGC-TCCCACACCATTCTGAGGAAATGTTTGAAAATGAATGTGACACACCCCAGCCTGA
	Gallus_gallus              ATGT-CCCCACACTATTGAGAGT-------------TGAATGTTACAAACCCAGGCCTGA
	Meleagris_gallopavo_Ch1    ------------------------------------------------------------
	Meleagris_gallopavo_ZCh    AAG---------------------------------------------------------
	Taeniopygia_guttata        ------------------------------------------------------------

	[                          121       131       141       151       161       171       ]
	[                          |         |         |         |         |         |         ]
	Crocodylus_niloticus_mRNA  GAAAGAAGCCCCCAAAGAAGAGAGCCCTGCAGCAGCCCC---------------------
	Alligator_mississippiensis GAAAGAAGCCCCCAAAGAAGAGAGTCCTGCAGCAGCCCC---------------------
	Chrysemys_picta            GAAAGAATCGCCCAAAGCAGAGAGTCCTGCAACCAATCC---------------------
	Melopsittacus_undulatus    GAAAGAGGCTCCAGGAACAGAACCCCCTGTGGCAGATCC---------------------
	Anas_platyrhynchos         GAAAAATGCTCCAGGAGCAGAAATCCCTGTGATGGATACTCCTATGNNNNNNNNNNNNNN
	Gallus_gallus              GAAAG--GTGCCAGCTGTAGAAATCCCTGTGGTGCGTCC---------------------
	Meleagris_gallopavo_Ch1    ------------------------------------------------------------
	Meleagris_gallopavo_ZCh    ------------------------------------------------------------
	Taeniopygia_guttata        ------------------------------------------------------------

	[                          181       191       201       211       221       231       ]
	[                          |         |         |         |         |         |         ]
	Crocodylus_niloticus_mRNA  ------------------TGTCCCAAATGCCACTGTCCCAGTTGTTAGCA-CGACCACAC
	Alligator_mississippiensis ------------------TGTCCCAAATGCCACTGTCCCAGTTGTTAGCA-CGACCACAC
	Chrysemys_picta            ------------------ATCTGCTAATTCCACCAGGCCTGCCATTAACT-CAACCACCG
	Melopsittacus_undulatus    ------------------TGATATAAATGCCTCCAACTGTACCATTACCTATTACCACAG
	Anas_platyrhynchos         NNNNNNNNNNNNNNNNNNTCCTATGAATGCCTCCAAGCCCACCACTACCT-CAGGCACAG
	Gallus_gallus              ------------------TGCTATGAGAGCCTCCAACCCCACCACTACTT----------
	Meleagris_gallopavo_Ch1    ------------------------------------------------------------
	Meleagris_gallopavo_ZCh    ------------------------------------------------------------
	Taeniopygia_guttata        ------------------------------------------------------------

	[                          241       251       261       271       281       291       ]
	[                          |         |         |         |         |         |         ]
	Crocodylus_niloticus_mRNA  CCAGTCCCCCCAGCCAA----------GGA-GGGGACCGAGGAGGGAATGCAACCCACCC
	Alligator_mississippiensis CCAGTCCCCCCAGCCAA----------GGA-GGGGACCAAGGAGGGAATGCAACCCACCC
	Chrysemys_picta            CCAACGCCCTAAGCCAANNNNNNNNNNGGATGGGGATCAGGGCGGGAATGCCACCCACAT
	Melopsittacus_undulatus    CCAATGTCTCCATTTCT----------GTG-AGGCATGTAGAGGAGACCATCATCCAGCC
	Anas_platyrhynchos         CCAATGACCCCAGTCCC----------AGA-AGGAATTTAGGGGGTACCACCACCCAGCT
	Gallus_gallus              ------TCTTCATCCAA----------GGG------------------------------
	Meleagris_gallopavo_Ch1    ------------------------------------------------------------
	Meleagris_gallopavo_ZCh    ------------------------------------------------------------
	Taeniopygia_guttata        ------------------------------------------------------------

	[                          301       311       321       331       341       351       ]
	[                          |         |         |         |         |         |         ]
	Crocodylus_niloticus_mRNA  TGGGGTCAGCGCTGGGGGGAGCGGGACCCCTTCCCAAAACCCCGAGAACAAGCCAGCTGT
	Alligator_mississippiensis TGGGGTCAGTGCTGGAGAGAACGGGACCCCTTCCCAAAACCCTGAGAACAAGCCAGCTGG
	Chrysemys_picta            TGGCATCAGTACAACAGGGAACGGGATCAATTCCCAGAATCCCAAGAGCAACCCAACCAC
	Melopsittacus_undulatus    T---------------------GAGGCTGATGCCTAGAG---CATGAGCAAATTGTGTGT
	Anas_platyrhynchos         ----------------------AAGGCTGATCCCCAGAG---CACAAGCAAGCTGCCTGA
	Gallus_gallus              ------------------------------------------------------------
	Meleagris_gallopavo_Ch1    ------------------------------------------------------------
	Meleagris_gallopavo_ZCh    ------------------------------------------------------------
	Taeniopygia_guttata        ------------------------------------------------------------

	[                          361       371       381       391       401       411       ]
	[                          |         |         |         |         |         |         ]
	Crocodylus_niloticus_mRNA  TGAGAATGGGACCACACCTTCTCCTACAGTTAATATCTCCAGCCCACAGG-AGCCAGGCA
	Alligator_mississippiensis TGTGAATGAGACCACACCTTCTCCTACAGTTAATATCTCCAGCCCGCAGG-AGCCAGGCA
	Chrysemys_picta            TGAGAGTCTTA------------------------------GGGCACAGGCAGCCAGAAC
	Melopsittacus_undulatus    TAAGAGCATGATGACTCCATCTCCTACAGCAAACGCATCCACCCAACAGG-AGACTGTCA
	Anas_platyrhynchos         TGAAGGTGTAGTTGCTCTGTCTCCTACAGTGAATGTCTTCACCCAAGGGG-AGCTTTACA
	Gallus_gallus              ---------------------------------------------------AACCTGACA
	Meleagris_gallopavo_Ch1    ------------------------------------------------------------
	Meleagris_gallopavo_ZCh    ------------------------------------------------------------
	Taeniopygia_guttata        ------------------------------------------------------------

	[                          421       431       441       451       461       471       ]
	[                          |         |         |         |         |         |         ]
	Crocodylus_niloticus_mRNA  ATGAGGGAGTGCCGCAGAATGGGCCTGAGCAGCCAAATGCTGGGAGGAATACTCCAACTC
	Alligator_mississippiensis GTGAGGGAGTGCCACAGAATGGGCCTGAGCAGCCAAATGCCAGGAGGAATGCTCCAACTC
	Chrysemys_picta            GAGACAGAACACCACAGAATGGGCCTAACCGAGCAGGT---------------CCCAGTC
	Melopsittacus_undulatus    AGGCTGCAGCA--GCATGCTGGCCATGTTTG--CTGTTTTCTGTAGCAACTGTCCCAGTC
	Anas_platyrhynchos         AGGCTGTGGAACCACAGAATGACCCTGGCTGAGCTCATCCATGGAGCAACAGACTGAGTC
	Gallus_gallus              AGGATG-------------TGACCCTGGCCAAACTGGT-TCTGCAGCAACAGATCAAGAC
	Meleagris_gallopavo_Ch1    ------------------------------------------------------------
	Meleagris_gallopavo_ZCh    ------------------------------------------------------------
	Taeniopygia_guttata        ------------------------------------------------------------

	[                          481       491       501       511       521       531       ]
	[                          |         |         |         |         |         |         ]
	Crocodylus_niloticus_mRNA  TTGA-CATTATTCAACGTTTTCCTGCAAACC-GGCAACAAATGTTTGGGCATGGTTCTTT
	Alligator_mississippiensis TTGA-CATTATTCAACGTTTTCCTGCAAACC-GGCAGCAAATGTTTGGGCATGGTTCTTT
	Chrysemys_picta            CTAAGGGTTGTTCAGGGCTTTCCTTCAGACA-GGAAACAAAT-TCTGGGTATGATCCATC
	Melopsittacus_undulatus    TCGA-ATTTACCCGATGCTTTCC--CAGGCA-GAGTAAAA---CTCAGGCATTATGTGCC
	Anas_platyrhynchos         TTGA-AGATGTTCACAGCTTTCCTGCAGGCA-GGG---AAATCTTTGGGTGTTATGTGTA
	Gallus_gallus              TTTA-AGCTGCTCACAGCTTTCT----GGCAAGGATAAAAACCTGTGGTCATTGTATGTC
	Meleagris_gallopavo_Ch1    ------------------------------------------------------------
	Meleagris_gallopavo_ZCh    ------------------------------------------------------------
	Taeniopygia_guttata        ------------------------------------------------------------

	[                          541       551       561       571       581       591       ]
	[                          |         |         |         |         |         |         ]
	Crocodylus_niloticus_mRNA  TGGCCATAGAG-----------AGTATTCCCAGGGATACAGGAGCTCTCCGGATCAAGGT
	Alligator_mississippiensis TGGCCATAGAG-----------AGTATTCCCAGGGATACAGGAGCTCTCTGGATCAAGGT
	Chrysemys_picta            CCGTCACAGAT-----------AGTATTCTCAGAGATAGAGAATCCC-CCAGAACAAGGA
	Melopsittacus_undulatus    TGGCCACAGAG-----------AATACACCTGTGGCTACAGAAGACAACCGCATCAAGAA
	Anas_platyrhynchos         TGGCCACAGGGAGTGCTCCTGTAGTACTCCTGTGGCTACAGAAGCCAGATTCATCAAGGA
	Gallus_gallus              CGATCATAGTG-----------AGTAGTTCTGTGACTACAGAAA-----------AGGAA
	Meleagris_gallopavo_Ch1    ------------------------------------------------------------
	Meleagris_gallopavo_ZCh    ------------------------------------------------------------
	Taeniopygia_guttata        ------------------------------------------------------------

	[                          601       611       621       631       641       651       ]
	[                          |         |         |         |         |         |         ]
	Crocodylus_niloticus_mRNA  GCTGCCAGGCACAGAGCATCTGCCTTCATGGTTAATCCCTCCACT-CCTTCAGAAAACTC
	Alligator_mississippiensis GCTGCCAGGCACAGAGCATCTGCCTCCATGGTTAATCCCTCCACT-CCCTCAGAAAACTC
	Chrysemys_picta            GGTGCCAGGAACA-AACA-----------CGTTCACTCCTCAGGGTCCCCCAGAAAACTC
	Melopsittacus_undulatus    GGTGCAAGGGACA--------ACATCTCTCAATAACTTGTTAAGG-CATACACAAAGTGC
	Anas_platyrhynchos         AGCACAAAAGAAA--------TTACCTGTCAATAACCTCTTAAGG-CACCCACAGCGCTC
	Gallus_gallus              AGCACCAT--------------------TCAGTAACCTCTTAAGG-CATCCACTAAGCTC
	Meleagris_gallopavo_Ch1    ------------------------------------------------------------
	Meleagris_gallopavo_ZCh    ------------------------------------------------------------
	Taeniopygia_guttata        ------------------------------------------------------------

	[                          661       671       681       691       701       711       ]
	[                          |         |         |         |         |         |         ]
	Crocodylus_niloticus_mRNA  ATTGTATCGTAAAG------GCCCTCCAGACAA-GTCCTTGATTCAAGCCAATCGAAGAG
	Alligator_mississippiensis ATTATACCGTAAAG------GCCCTCCAGACAA-TTCCCCGATTCAAACCAATCGAAGAG
	Chrysemys_picta            AGTATACTGGAAAGCTCCCAGGTATGAAGACAA-TTCC-TACATCCAACCAGTAGAAGAG
	Melopsittacus_undulatus    AGCAACTCAGAAAGCTG---GATGGAAAGAAAATTTCCCTCTTTCCATCCAGATCAGAAA
	Anas_platyrhynchos         AGTGTTTCATAAAGCTGATGGATAT-AGGAAAAGTTCCCTCCTTCCATGCAGACCAGGAA
	Gallus_gallus              AGTGTATCATAAATCTGACAGGTGTGGA-ACAATTTCCATCCATTCATCCACCCCAGGAA
	Meleagris_gallopavo_Ch1    ------------------------------------------------------------
	Meleagris_gallopavo_ZCh    ---------------------------------------------------CCCCAAGCA
	Taeniopygia_guttata        ------------------------------------------------------------

	[                          721       731       741       751       761       771       ]
	[                          |         |         |         |         |         |         ]
	Crocodylus_niloticus_mRNA  GAAACCTCCAGAGCAAACCCAGCA--ATTACCCAGCACTAAACCCAAGACATGGTCCATC
	Alligator_mississippiensis GAGACCTCCAGAGCAGACCCAGCA--ATTACCCAGCACTAAACCCAAGACATGGTCCATC
	Chrysemys_picta            GAAACCTCTAGAG-ATACCCATCA------------------------CTAACCTCCACT
	Melopsittacus_undulatus    GAAGCTTCCATGACAAAAGCAGCACCACCTCCTATTTCCCAGGAGAAGCTACAGCCTCCC
	Anas_platyrhynchos         GAAGCCC---GAGTGTAAGCAGCA--TCCACTCATCTTCTCAGAGCATCTATGGCCTGAT
	Gallus_gallus              GAAGCCTTCTGAGTGGAAGCATCA--TCTACTTGTCTTCTCACAGCAGTTATGGCCTGCT
	Meleagris_gallopavo_Ch1    ------------------------------------------------------------
	Meleagris_gallopavo_ZCh    CA-G-CTCCTGAATGGAAGCATCA--TCTACTTGTCTTCTCATGGTAGTTATGGCCTGCT
	Taeniopygia_guttata        ------------------------------------------------------------

	[                          781       791       801       811       821       831       ]
	[                          |         |         |         |         |         |         ]
	Crocodylus_niloticus_mRNA  AGGACCTGAA---------TTCCAGCAGCCTGGGAAGAGGCCAGCAGGCCAAAGACAGAG
	Alligator_mississippiensis AGGATCCGAA---------TTCCAACAGCATGGGAAGAGGGCAGCAGGCCAAAGACAGAG
	Chrysemys_picta            GGGACATGAAG---AGGTTTTCCAACAGCCTGGAAAGAGGCCTTCTGACCAGAGAGAGAA
	Melopsittacus_undulatus    TAAGTGGTAAGGGAGGAGATTTCAGCAGTCATAAGAGGAGCTGCCTGGCCAGAAAGACAG
	Anas_platyrhynchos         TGAGTGGGAGG---GGAGATTTCAGCACTCAGAGGAGGAATAGCCAGGTGAAAAAGACAG
	Gallus_gallus              TGGGTGGGGAG---GGAGATTTACGCAGCAAGGGAAGAAATCATCAAGTCAAACAGACAG
	Meleagris_gallopavo_Ch1    ------------------------------------------------------------
	Meleagris_gallopavo_ZCh    TGGGTGGGGAG---GGAGATTTATGCAGCGAAGGGAGAAAACATCAAGCCAAACAG-CA-
	Taeniopygia_guttata        ------------------------------------------------------------

	[                          841       851       861       871       881       891       ]
	[                          |         |         |         |         |         |         ]
	Crocodylus_niloticus_mRNA  ACCACATTTCCCTGACACACATCCCTTGAACCAATGGCAAAATGCACCCTCTTATAGCAA
	Alligator_mississippiensis ACCACCTTTCCCTGACACACATCCCTTGAGCCAGCGGCAAAATGCACCCTCTTACAGCAA
	Chrysemys_picta            AATACCTTTTCCTGGT-------------------GCTGAAATGCACCATCTTACAGTGA
	Melopsittacus_undulatus    AAAATCTTTTCTTGAT------------GGCCAATGAGAAAGCATGCTGTCCTACAGAGA
	Anas_platyrhynchos         AAACCCTTTCCCTCAT------------TGTCACAGTGAAAAAATGCCATCTTAGAGAGA
	Gallus_gallus              TAC-CCTTTTCCTCAT------------GCCCAGAGGGAAAATTCGACATCTCACAGAGA
	Meleagris_gallopavo_Ch1    ------------------------------------------------------------
	Meleagris_gallopavo_ZCh    --C-CCTTTTCCTCCT------------GGCCTCAGGGAACATTTGCCATCTCACAGAGA
	Taeniopygia_guttata        ------------------------------------------------------------

	[                          901       911       921       931       941       951       ]
	[                          |         |         |         |         |         |         ]
	Crocodylus_niloticus_mRNA  TAACAGAGCTGGCTACAAGCAAGGTACCA--TCCTTCCTGACAGCAAGCCTCTGGCTCCT
	Alligator_mississippiensis TAACAGAGCTGGCTACAAGAAAGGTATCA--TCCTTCCTGACAGCAAACCTCCGGCTCCT
	Chrysemys_picta            GACCGAAACCGGTCGCAAGCCAAATACCC--TCCCTTCTGAAGGGAGTTCTCCAGATCCC
	Melopsittacus_undulatus    CAGTAGCATCAGCCACAAGCAAAGCAGCT--TTCCTCCAAGAAGCAATTCACCAAGCCCT
	Anas_platyrhynchos         CAGTAAAGTCATCCACAAGACAAAAATCT--TCCCTCCTGAAAGCAGTTTCCTAGGCCCT
	Gallus_gallus              CAGTAGGAGCAGTCACGAACAAAGCATCTTCTCTCTCCTGAAAGCAATTCC---------
	Meleagris_gallopavo_Ch1    ------------------------------------------------------------
	Meleagris_gallopavo_ZCh    CAGTAAGAGCAGTCACAAACAAACCATCT--TCTCTCCTGAAACCAATTCC---------
	Taeniopygia_guttata        ------------------------------------------------------------

	[                          961       971       981       991       1001      1011      ]
	[                          |         |         |         |         |         |         ]
	Crocodylus_niloticus_mRNA  ACCTTTAACACCATAGGAACAAATGAGCACACA---------------------------
	Alligator_mississippiensis ACCTTTAACACCGTAGGAACAAACGAGCACACA---------------------------
	Chrysemys_picta            AGCTTTACTACCTTAGGGCAAACTGACAACTTCTATATGGTTCCATTCTATATGCATCCG
	Melopsittacus_undulatus    CATTTGAAACCCAGAGGACAAAAGGAAATCATA---------------------------
	Anas_platyrhynchos         CATTCTAATCCCAGAGAGCAAAAGGAAACAATA---------------------------
	Gallus_gallus              ------------------------------------------------------------
	Meleagris_gallopavo_Ch1    ------------------------------------------------------------
	Meleagris_gallopavo_ZCh    ------------------------------------------------------------
	Taeniopygia_guttata        ------------------------------------------------------------

	[                          1021      1031      1041      1051      1061      1071      ]
	[                          |         |         |         |         |         |         ]
	Crocodylus_niloticus_mRNA  ------------------------------------------------------------
	Alligator_mississippiensis ------------------------------------------------------------
	Chrysemys_picta            AAGAAGTGGGCTGTAGTCCACGAAAGCTTATGCTCTAATAAATTTGTTAGTCTCTAAGGT
	Melopsittacus_undulatus    ------------------------------------------------------------
	Anas_platyrhynchos         ------------------------------------------------------------
	Gallus_gallus              ------------------------------------------------------------
	Meleagris_gallopavo_Ch1    ------------------------------------------------------------
	Meleagris_gallopavo_ZCh    ------------------------------------------------------------
	Taeniopygia_guttata        ------------------------------------------------------------

	[                          1081      1091      1101      1111      1121      1131      ]
	[                          |         |         |         |         |         |         ]
	Crocodylus_niloticus_mRNA  ------------------------------------------------------------
	Alligator_mississippiensis ------------------------------------------------------------
	Chrysemys_picta            GCCACAAGTACTCCTGTTCTTCTTTTTGCGGATACAGACTAACACGGCTGTTACTCTGAA
	Melopsittacus_undulatus    ------------------------------------------------------------
	Anas_platyrhynchos         ------------------------------------------------------------
	Gallus_gallus              ------------------------------------------------------------
	Meleagris_gallopavo_Ch1    ------------------------------------------------------------
	Meleagris_gallopavo_ZCh    ------------------------------------------------------------
	Taeniopygia_guttata        ------------------------------------------------------------

	[                          1141      1151      1161      1171      1181      1191      ]
	[                          |         |         |         |         |         |         ]
	Crocodylus_niloticus_mRNA  -----------------------CATCATCCACAGGAAGATGCTAATAAAATCCCTGCTT
	Alligator_mississippiensis -----------------------CAGCATTCACAGGACGATGCTAGTAGAATCCCTGCTT
	Chrysemys_picta            ANNNNNNNNNNCCTGACAACTTCTGTTATCCAAGGGAAGGTACTGGTTGAATTCCAGGTT
	Melopsittacus_undulatus    -----------------------CACCTTCCAAGGGGTAATGCTGGTTGGTCGCCCAATT
	Anas_platyrhynchos         -----------------------TACCTCCTAAGGGAAAA---TGGTG----TCCCACTT
	Gallus_gallus              -------------------------CCTCCCAAAGGAAAATGCTGGTG----TCCCAGTT
	Meleagris_gallopavo_Ch1    ------------------------------------------------------------
	Meleagris_gallopavo_ZCh    -------------------------CCTCCCAAGGGAAAACACTAGTG----TCCCAGTT
	Taeniopygia_guttata        ------------------------------------------------------------

	[                          1201      1211      1221      1231      1241      1251      ]
	[                          |         |         |         |         |         |         ]
	Crocodylus_niloticus_mRNA  CTGGGCTGCAGCTGACCAGCCAACCCACTCCAAAGGGAGTATTCCTGGATGCAAAGAGAC
	Alligator_mississippiensis CTGGGCTGCAGCTGACCAGCCAAGCCACTCCAAAGGGAGTATTCTTGGATGCAAGGAGAC
	Chrysemys_picta            GTGGGAAACAGCTGACAAGCCAGCCATCCCCTTAGGGTGTCTTTTTAGATACAAGAAGCT
	Melopsittacus_undulatus    CCAGGATGGAGGCAGTCTGCTGAGCAAGCAGCAAAGGATCCTTGATAAACAGCAGGAGCC
	Anas_platyrhynchos         CCAGGGCACAGACAGACAACCAGCCAAGTCTGAAAGGGTCATTGCTAAATGTCAGGAGCC
	Gallus_gallus              TCAGCACACAGCTAGCCAAAAAGCCAAATCCCAAAGTGTCTTTGCTAAATACAGAGAGCC
	Meleagris_gallopavo_Ch1    ------------------------------------------------------------
	Meleagris_gallopavo_ZCh    TCAGCACACAGCCACTCAACCAGCCAAATCCCAAAGTGACTTTGCTAAATACTGAGAGCT
	Taeniopygia_guttata        ------------------------------------------------------------

	[                          1261      1271      1281      1291      1301      1311      ]
	[                          |         |         |         |         |         |         ]
	Crocodylus_niloticus_mRNA  ATCCATCTACACCAGAAGCCAGCCAGCAGGACTGGGAGAAACAGGCAGTTAACCCTTCAT
	Alligator_mississippiensis ATCCATCTACACCAGAAGCCAGCCAGCGGGACTGGGAGAAACAGGCAGTTAACCCTTCAT
	Chrysemys_picta            GTT-------------AACCAGTCACCGTGACTGGGAAAGACAGGCAGTTAACCCGTCCT
	Melopsittacus_undulatus    ATCCATTAGAGGCAGAAGCTCATCTGTGTGACTGGGAGAATCTTGACACTAGCCTTTTGT
	Anas_platyrhynchos         ACCTGTCTGAGGCAGAAACTGGTCTGTTTGAGCAGGACAACCCAGATACTAACACTTTAT
	Gallus_gallus              ATTCATTTGAGAAAGACATTGGTCTGTCTGACAGGGAGAACCCAGATAAAACCCCTTCAT
	Meleagris_gallopavo_Ch1    ------------------------------------------------------------
	Meleagris_gallopavo_ZCh    ATTCATTCAAGAAAGAAATCGATGTGCCTGACTGGGAGAACCCAGATAAAAGCCCTTCAT
	Taeniopygia_guttata        ------------------------------------------------------------

	[                          1321      1331      1341      1351      1361      1371      ]
	[                          |         |         |         |         |         |         ]
	Crocodylus_niloticus_mRNA  ATCCTGAAAGAGAACACTTTCCTTTATCAGGAAGCAAGA--------------TGTGG--
	Alligator_mississippiensis ATCCTGAAAGAGAACACTTTCCTTTATCAGGAAGCAAGA--------------TGTGG--
	Chrysemys_picta            ATCCTGAAAGAGAAGGTTTTCCCTCTCCAGAAGGTGAGG--------------TGTGG--
	Melopsittacus_undulatus    ACTTCGAAAGATTACAACTCCCTTGTCTAGCATAGCATGAGCCAACCAGCTGTCGTGGTT
	Anas_platyrhynchos         ATCCTGAAAGGCTACATCTTCCACCTTCATGATGTATA---------------CATGG--
	Gallus_gallus              ACTCTGAAAGGCAACATCCTCCTTGTTCATGATGTATAA--------------CATGG--
	Meleagris_gallopavo_Ch1    ------------------------------------------------------------
	Meleagris_gallopavo_ZCh    ACCCTGAAAGGCAACACCCTCCTTGTTCATGA-GTGTAA--------------CATCA--
	Taeniopygia_guttata        ------------------------------------------------------------

	[                          1381      1391      1401      1411      1421      1431      ]
	[                          |         |         |         |         |         |         ]
	Crocodylus_niloticus_mRNA  ------------------------------------------------------------
	Alligator_mississippiensis ------------------------------------------------------------
	Chrysemys_picta            ------------------------------------------------------------
	Melopsittacus_undulatus    TAAACCAAGTCCGCACAGCTCGTTCACTCACTCCCCCACTTTCTCCCCCAACTCCCCAAC
	Anas_platyrhynchos         ------------------------------------------------------------
	Gallus_gallus              ------------------------------------------------------------
	Meleagris_gallopavo_Ch1    ------------------------------------------------------------
	Meleagris_gallopavo_ZCh    ------------------------------------------------------------
	Taeniopygia_guttata        ------------------------------------------------------------

	[                          1441      1451      1461      1471      1481      1491      ]
	[                          |         |         |         |         |         |         ]
	Crocodylus_niloticus_mRNA  ------------------------------------------------------------
	Alligator_mississippiensis ------------------------------------------------------------
	Chrysemys_picta            ------------------------------------------------------------
	Melopsittacus_undulatus    TCCCGGAGAGTTAGGAAGGAGAATCCAAAGAATGTAGCCCCCACGGGTTGAGATAAGAAC
	Anas_platyrhynchos         ------------------------------------------------------------
	Gallus_gallus              ------------------------------------------------------------
	Meleagris_gallopavo_Ch1    ------------------------------------------------------------
	Meleagris_gallopavo_ZCh    ------------------------------------------------------------
	Taeniopygia_guttata        ------------------------------------------------------------

	[                          1501      1511      1521      1531      1541      1551      ]
	[                          |         |         |         |         |         |         ]
	Crocodylus_niloticus_mRNA  ------------------------------------------------------------
	Alligator_mississippiensis ------------------------------------------------------------
	Chrysemys_picta            ------------------------------------------------------------
	Melopsittacus_undulatus    AGTTTAATAGCTAAGGTATAACATAAATCATTACTGCCACTACTACAAATAATGATGATA
	Anas_platyrhynchos         ------------------------------------------------------------
	Gallus_gallus              ------------------------------------------------------------
	Meleagris_gallopavo_Ch1    ------------------------------------------------------------
	Meleagris_gallopavo_ZCh    ------------------------------------------------------------
	Taeniopygia_guttata        ------------------------------------------------------------

	[                          1561      1571      1581      1591      1601      1611      ]
	[                          |         |         |         |         |         |         ]
	Crocodylus_niloticus_mRNA  ------------------------------------------------------------
	Alligator_mississippiensis ------------------------------------------------------------
	Chrysemys_picta            ------------------------------------------------------------
	Melopsittacus_undulatus    AAGCAAACAACAAGTGAAGAGAATACAACACCTCACCAGCCACCGACCCATAACTCACCC
	Anas_platyrhynchos         ------------------------------------------------------------
	Gallus_gallus              ------------------------------------------------------------
	Meleagris_gallopavo_Ch1    ------------------------------------------------------------
	Meleagris_gallopavo_ZCh    ------------------------------------------------------------
	Taeniopygia_guttata        ------------------------------------------------------------

	[                          1621      1631      1641      1651      1661      1671      ]
	[                          |         |         |         |         |         |         ]
	Crocodylus_niloticus_mRNA  ------------------------------------------------------------
	Alligator_mississippiensis ------------------------------------------------------------
	Chrysemys_picta            ------------------------------------------------------------
	Melopsittacus_undulatus    CACCCTGCCCAACCGAGCACCAACCGATACCTCCTCCATCCCCCCAGAGCTCCAGCTCTT
	Anas_platyrhynchos         ------------------------------------------------------------
	Gallus_gallus              ------------------------------------------------------------
	Meleagris_gallopavo_Ch1    ------------------------------------------------------------
	Meleagris_gallopavo_ZCh    ------------------------------------------------------------
	Taeniopygia_guttata        ------------------------------------------------------------

	[                          1681      1691      1701      1711      1721      1731      ]
	[                          |         |         |         |         |         |         ]
	Crocodylus_niloticus_mRNA  ------------------------------------------------------------
	Alligator_mississippiensis ------------------------------------------------------------
	Chrysemys_picta            ------------------------------------------------------------
	Melopsittacus_undulatus    CCGGGTCTCTCCCGGTTACATCCTGGGTATGATGTGCTATGGTATGGAATACCTCTTTGG
	Anas_platyrhynchos         ------------------------------------------------------------
	Gallus_gallus              ------------------------------------------------------------
	Meleagris_gallopavo_Ch1    ------------------------------------------------------------
	Meleagris_gallopavo_ZCh    ------------------------------------------------------------
	Taeniopygia_guttata        ------------------------------------------------------------

	[                          1741      1751      1761      1771      1781      1791      ]
	[                          |         |         |         |         |         |         ]
	Crocodylus_niloticus_mRNA  ------------------------------------------------------------
	Alligator_mississippiensis ------------------------------------------------------------
	Chrysemys_picta            ------------------------------------------------------------
	Melopsittacus_undulatus    CTAGACTGGGTCAGGTGTCCTGTCTCTCCTTCCTCCCGGCCTCCCCTCCTCCCTGTCAGA
	Anas_platyrhynchos         ------------------------------------------------------------
	Gallus_gallus              ------------------------------------------------------------
	Meleagris_gallopavo_Ch1    ------------------------------------------------------------
	Meleagris_gallopavo_ZCh    ------------------------------------------------------------
	Taeniopygia_guttata        ------------------------------------------------------------

	[                          1801      1811      1821      1831      1841      1851      ]
	[                          |         |         |         |         |         |         ]
	Crocodylus_niloticus_mRNA  ------------------------------------------------------------
	Alligator_mississippiensis ------------------------------------------------------------
	Chrysemys_picta            ------------------------------------------------------------
	Melopsittacus_undulatus    GCACGAGCTCAGAAAAGGACACGAGCTTGGACAAACGAAACATTTGAGCAGTAACTCAAA
	Anas_platyrhynchos         ------------------------------------------------------------
	Gallus_gallus              ------------------------------------------------------------
	Meleagris_gallopavo_Ch1    ------------------------------------------------------------
	Meleagris_gallopavo_ZCh    ------------------------------------------------------------
	Taeniopygia_guttata        ------------------------------------------------------------

	[                          1861      1871      1881      1891      1901      1911      ]
	[                          |         |         |         |         |         |         ]
	Crocodylus_niloticus_mRNA  ------------------------------------------------------------
	Alligator_mississippiensis ------------------------------------------------------------
	Chrysemys_picta            ------------------------------------------------------------
	Melopsittacus_undulatus    ACATACTTGCTATCAGCAACTGTTCTCAGCCCAAAAGTCAAAACACAGCACTGCACCAGC
	Anas_platyrhynchos         ------------------------------------------------------------
	Gallus_gallus              ------------------------------------------------------------
	Meleagris_gallopavo_Ch1    ------------------------------------------------------------
	Meleagris_gallopavo_ZCh    ------------------------------------------------------------
	Taeniopygia_guttata        ------------------------------------------------------------

	[                          1921      1931      1941      1951      1961      1971      ]
	[                          |         |         |         |         |         |         ]
	Crocodylus_niloticus_mRNA  --------------------------------------AGGCACCAGCAGAATTCCCCAC
	Alligator_mississippiensis --------------------------------------AGGCACCAGCAGAATTCCCCAC
	Chrysemys_picta            --------------------------------------AACCACCAGCAAAACGCCCCAG
	Melopsittacus_undulatus    TACCAAGAAAGAGAAAAATGACTGCTACTGCTCAAACCAGGACACAGCAGAACACCACG-
	Anas_platyrhynchos         --------------------------------------GGTAACCAGCAGAACACCACAG
	Gallus_gallus              --------------------------------------GGCAATCACCAGAACACTACCT
	Meleagris_gallopavo_Ch1    ------------------------------------------------------------
	Meleagris_gallopavo_ZCh    --------------------------------------GGAAATCAGCAGAACACTGCCT
	Taeniopygia_guttata        ------------------------------------------------------------

	[                          1981      1991      2001      2011      2021      2031      ]
	[                          |         |         |         |         |         |         ]
	Crocodylus_niloticus_mRNA  CTTT-----TGAAGCAG---------GGCAGCGTGAATCCTCAACATATC----------
	Alligator_mississippiensis CTTT-----TGAAGCAG---------GGCTGCATGAATCCTCAACATATC----------
	Chrysemys_picta            TCTT-----TGAAGCAGGCACAATGGGGCAGTGCGAAGGTTCCGTGTATC----------
	Melopsittacus_undulatus    -TTTTGTAGTGAAGCAGGCACCAT--GACAGC---AGATCATACTGCATT----------
	Anas_platyrhynchos         GCTTCATAATGACACAGGCACAAT--GGCAGG---AGTTTCCACTGCATTCATGAAGCCC
	Gallus_gallus              ATTTCACAGTGAGATAGTCACCAC------GT---AGTCCATACTACATT----------
	Meleagris_gallopavo_Ch1    ------------------------------------------------------------
	Meleagris_gallopavo_ZCh    ATTTCACAGTAAGATGGTCACCAC----------------ACACTACGTT----------
	Taeniopygia_guttata        ------------------------------------------------------------

	[                          2041      2051      2061      2071      2081      2091      ]
	[                          |         |         |         |         |         |         ]
	Crocodylus_niloticus_mRNA  CACCAGGTGCCTTGTTTGGCCAAAGGGGAAGTGTTTCCTACCCTGAGTACAATTCCTTTA
	Alligator_mississippiensis CACCAGGTGCCTTGTTTGGCCAAAGGGGAAGTGTTTCCTACCCTGAATACAATTCCTTTA
	Chrysemys_picta            CATCAGGTACCTCGTTGGGCCACAGGAGGAGCATTTCCTACCCTGACCGTTATTCCTATG
	Melopsittacus_undulatus    CGTTGAGCTCCTCACT---------------TATTCACCATCCAGAGAGATATCCTTATG
	Anas_platyrhynchos         CATTAAGCCCCTGATT---------------TTGTCCCCATCCAGAAGAAAATCCTTACG
	Gallus_gallus              CATTAAGTCCCTCACT---------------TGAACCCTATCCAGAAAGAGATATTTATG
	Meleagris_gallopavo_Ch1    ------------------------------------------------------------
	Meleagris_gallopavo_ZCh    -CTTAAGTCCTTTACT---------------TGAACCCTATCCAGAAAGAGATATTTATG
	Taeniopygia_guttata        ------------------------------------------------------------

	[                          2101      2111      2121      2131      2141      2151      ]
	[                          |         |         |         |         |         |         ]
	Crocodylus_niloticus_mRNA  ATCAGAAGGGAATTCCCCATTTCTCTCAGGACAGTGCATGGG---------AAAACTCTC
	Alligator_mississippiensis ACCAAAAGGGAATTCCCCATTTCTCTCAGGGCAGTGCATGGG---------AAAACTCTC
	Chrysemys_picta            CTCAAAGGGGAGATGCACTTTACTCTAGGGGCAGATTTTGGGATGACAGAAAAAACTCTC
	Melopsittacus_undulatus    CTCAGAAGGAAAATGCACTTTGTCCAAGAGGCAGTGCACAGGAC-------AATGTTCCC
	Anas_platyrhynchos         TTCAGAAGGAAAATGCCCTTCATCCAAGAGGCAATGAATGGAAC-------AGTGTCCCT
	Gallus_gallus              TTCAGAAACAAAATATACATTTTCCAAGAGGCAATGTGTGGGAC-------AGTATCCTC
	Meleagris_gallopavo_Ch1    ------------------------------------------------------------
	Meleagris_gallopavo_ZCh    TTTAGAAAGAAAACACACACTTTCCAAGAGGCAATGCATGGGAC-------GGTATCCGC
	Taeniopygia_guttata        ------------------------------------------------------------

	[                          2161      2171      2181      2191      2201      2211      ]
	[                          |         |         |         |         |         |         ]
	Crocodylus_niloticus_mRNA  CTG---TGAGCCCAGAAGGACAACGTGGAAATTCCCTGTATCCTCCTGA------TGCAA
	Alligator_mississippiensis CTG---TGAGCCCAGCAGGACAACGTGGAAACCCCCTGTATCCTCTCGA------TTCAA
	Chrysemys_picta            CTGGCATCGGCCCAGGAGGGCAACTGGGAACCCCCTTGTATCCGCCAGATTCTCCTTCAA
	Melopsittacus_undulatus    TTT-----------------CTGTGCATAAAACCCTCAAATCCTCCTGA------TTTGA
	Anas_platyrhynchos         TTG---TGATGCTGACAACACTGCACAGAAGCCCCTGCCGTCCTCCTAA------TTCAA
	Gallus_gallus              TTC---TGAACCCAGTAAGACTGCACAGAAACCTGTCCTATCCTTACAA------TTCAT
	Meleagris_gallopavo_Ch1    ------------------------------------------------------------
	Meleagris_gallopavo_ZCh    TTC---TGAGCAAAAAGAGATTGTACAGAAACCCCTCCTCTCCTTACAA------TTAAA
	Taeniopygia_guttata        ------------------------------------------------------------

	[                          2221      2231      2241      2251      2261      2271      ]
	[                          |         |         |         |         |         |         ]
	Crocodylus_niloticus_mRNA  GTCAAAGGGAGGGAAATC-CCCATTATGAAAATGATCCCTTTGATCAGCTAAGACC----
	Alligator_mississippiensis GTCAAAGGGAAGGAGGTC-CCCATTATGAAAATGATCCCTTTGATCAGCTAGGACC----
	Chrysemys_picta            GTCAGAGGCAAGGAAGCC-GCTATTATCAAAGCGAACCCTTCGATCAGCTAGGGCANNNN
	Melopsittacus_undulatus    GTCAGAGGCAGGAGAACCTTTTTTTGTGAAAATGACCCTGTTAGTTTAGTTGGAC-----
	Anas_platyrhynchos         GTCAGAGGCAGGGGAACC-TCTTATGTGAAAATGATGCAGTCCATTCAGTAGGACT----
	Gallus_gallus              GTCAGAGGCAGGTGAATC-TCTTCTGTGAAAATGACACATTCATTTCAGTGGAAC-----
	Meleagris_gallopavo_Ch1    ------------------------------------------------------------
	Meleagris_gallopavo_ZCh    GTCAGGAGCAGGTGAATC-TCTTCTGTGAAAATGACACATTCAGTTCAGTGGAAC-----
	Taeniopygia_guttata        ------------------------------------------------------------

	[                          2281      2291      2301      2311      2321      2331      ]
	[                          |         |         |         |         |         |         ]
	Crocodylus_niloticus_mRNA  ------TGACTCTTACCCTAGACAAAGGACATGGGACCAGGAGCAGCCATTGCCTGAGGC
	Alligator_mississippiensis ------TGACTCTTACCCTGGACAAAGGACATGGGACCAGGAGCAGCCATTGCCTGAGGC
	Chrysemys_picta            NNNNNNCGAGTCTTACCCTGGACAAAGAAAATGGGGCCATGAGCAGCTCTTG------CC
	Melopsittacus_undulatus    ------TGACTCCTTCTCTGTGCAGATATCATGGATGATGAGGCAGTTCTCA---GATCC
	Anas_platyrhynchos         ------TGACTTTT--TCTGTGCAGAGAACATGGATGTCTAGGCAGTTGTCATCAGTTCC
	Gallus_gallus              ----------TTTTTTTCTGGGTAAAGAACATGATTGTCCAGGCAGCTGTCATCAGATCC
	Meleagris_gallopavo_Ch1    ------------------------------------------------------------
	Meleagris_gallopavo_ZCh    ----------TTTTTTTCTGGGCAAAGAACGTGAATGTCCAGGCAGCTGTCATCAGATCC
	Taeniopygia_guttata        ------------------------------------------------------------

	[                          2341      2351      2361      2371      2381      2391      ]
	[                          |         |         |         |         |         |         ]
	Crocodylus_niloticus_mRNA  AGAGGGCAGTCCAGCTGGGCAATATGGAAACCCACAATACCCTCCAA--GCAATCCAGCA
	Alligator_mississippiensis AGAAGGCAGCCCGGCCGGGCAATATGGAAACCCACAATACCTTCCAA--GCAATCCAGCA
	Chrysemys_picta            TGAGGACTGCCCAGCTGGCGAACATGGAAACCCACAGTACATGCCAC--ATGAGCCAACA
	Melopsittacus_undulatus    TGAGCATAGCCCAGCCAATCAATATGAAAATCCACAATATGTCCCTATTATTATCCATCT
	Anas_platyrhynchos         TGAGCTCAACTCAACCAGACAGTAAGAAAATCCCCAATATGTCCCCA--ATAATCCGCCT
	Gallus_gallus              TGAGCTCAACCCAACCAGATAAAAAGAAATGTCCTAACATATCGCTA--ATAATCCATCT
	Meleagris_gallopavo_Ch1    ------------------------------------------------------------
	Meleagris_gallopavo_ZCh    TGAGCTCAACCCAATCAGATAGAAAGAAATTTCCTAACATATCCCTA--ATAATCCATCT
	Taeniopygia_guttata        ------------------------------------------------------------

	[                          2401      2411      2421      2431      2441      2451      ]
	[                          |         |         |         |         |         |         ]
	Crocodylus_niloticus_mRNA  GAGCAGGAGGTTTATTTCCAGTACTCTAAAG----------------ACCAGGGGAGATA
	Alligator_mississippiensis GAGCAGGAGGTTTATTTCCAGTACTCTAAAG----------------ACCAGGGGAGATA
	Chrysemys_picta            GAGCAGCAGGTCTATTTCCATTATCCTACAGACAATC----GATCCAACCTTGGCGGAGA
	Melopsittacus_undulatus    -------AGGGCTATTTCCAACACAAAACAGACCACA----CATCAAACCAATAGGAGAA
	Anas_platyrhynchos         AGGCAGGAGGTATATTTCCAATGTGCAACTGATAACC----CTTCAAACCAAGGGGAAAA
	Gallus_gallus              GGTCAGGAAATCTATTTCCAACATCCAACATATAAAC----TGCCAAACAAAACAGAAAG
	Meleagris_gallopavo_Ch1    ------------------------------------------------------------
	Meleagris_gallopavo_ZCh    GGTCAGGAAATCTATTTCTGGCATCCAACATATAAACAAAATGTCAAACAAAACAGAAAG
	Taeniopygia_guttata        ------------------------------------------------------------

	[                          2461      2471      2481      2491      2501      2511      ]
	[                          |         |         |         |         |         |         ]
	Crocodylus_niloticus_mRNA  TTTCCCTTACGATGAAATCAGCCCCTGGGCCCCAGAAGATAATTACCCTCTCTATAAAGT
	Alligator_mississippiensis TTTCCCTTACAATGAAATCAGCCCCTGGGCCCCAGAAGATAATTACCCTCTTTATAAAGT
	Chrysemys_picta            TTTACCGTATAATGAAATTAACCCCTGGGCTCCTGAAGAGAATTTTCCAGCTGATGACAT
	Melopsittacus_undulatus    CATCCTGTATGATGAGGT-ATTCCATGGGCCCCAGAGGATCATTTTTCATCTTAAGGCAT
	Anas_platyrhynchos         CATTCCCTATAATAAGATTATTCCACGGACTCCAGAGGATTAATTTCCATTTTACAGTAT
	Gallus_gallus              CATTCTCTATAATAAGATTATTCCATGGGCTCCAGATGATCATTTTCTGTCTTATGGCAT
	Meleagris_gallopavo_Ch1    ------------------------------------------------------------
	Meleagris_gallopavo_ZCh    CATTCTCTGTAAATAAGTTACTCCATGGGCTCCAGAATATCATTTTCTGTCTTATGGCAT
	Taeniopygia_guttata        ------------------------------------------------------------

	[                          2521      2531      2541      2551      2561      2571      ]
	[                          |         |         |         |         |         |         ]
	Crocodylus_niloticus_mRNA  AGAGC----CCCCAAGGCAAACAGAAAACATCCCGTAT-------------CATTTAAAA
	Alligator_mississippiensis AGGGC----CCCCAAGGCAAACAGAAAACATCCCGTAT-------------CATTTAAAA
	Chrysemys_picta            GTCCCTCCTTCCCAAAGTAAACAGGAAATATGCCATTTCTTTCAAGTGATGTATTTGGAA
	Melopsittacus_undulatus    GCTCA----TTCCTAAGCCTTTGGAAAACAATCCATGA-------------TATTCTAAA
	Anas_platyrhynchos         ACCCA----TTCCTAAGCCTTTGGGAAACAATCTGTAT-------------TGTTTTAAT
	Gallus_gallus              ACTCA----TGCCTAAGCCCTTGGGAAGTAATCTGTCT-------------TATCCTAAG
	Meleagris_gallopavo_Ch1    ------------------------------------------------------------
	Meleagris_gallopavo_ZCh    ACCCA----TATCTAAGCCCATGGGAAATAATCTGTAT-------------TATCCTATG
	Taeniopygia_guttata        ------------------------------------------------------------

	[                          2581      2591      2601      2611      2621      2631      ]
	[                          |         |         |         |         |         |         ]
	Crocodylus_niloticus_mRNA  AGAGAGTTTGGTCCTAGAGGGAGCATCCCATGGGACCAGGAAACAAATCCCTTGCTACAG
	Alligator_mississippiensis AGAGAGTTTGGTCCTAGAGGGAGCATCCCATGGGACCAGGAAACAAACCCCTTGCCACAG
	Chrysemys_picta            GGAGAGAGCACATCC---CTGGGCAATTCATGGGACTAGGCGTATAATTCCCAGCTACAG
	Melopsittacus_undulatus    GGG---------CCCCCACTGGGAAACTCTTTGGATGAGGAAACAGATTCTCT----CAC
	Anas_platyrhynchos         ATGCAGAGCATTGCCCTGCTGGGAAAGTCTTGGAATCAGGAAACG--TTTTCT----CAG
	Gallus_gallus              GAGCAGGCCATTACTGCACTGGAAAGCTGTTGGGATCAGGAAGCAGATTCTCT----CGA
	Meleagris_gallopavo_Ch1    ------------------------------------------------------------
	Meleagris_gallopavo_ZCh    GAGAAGGTTGAAACTGCACTGGAAATCTGCTGAGATCAGGAAGCAGATTCTCT----CAA
	Taeniopygia_guttata        ------------------------------------------------------------

	[                          2641      2651      2661      2671      2681      2691      ]
	[                          |         |         |         |         |         |         ]
	Crocodylus_niloticus_mRNA  AA---CTTCAACC-CTCCACCTCACCCAGGCAGATCACAGTTTTTAACAAGAAGTCCTCG
	Alligator_mississippiensis AA---CTTCAACC-CTCCACCTCATCCAGGCAGATCACAGTTTTTAACAAGAAGTCCCCG
	Chrysemys_picta            AG---C------C-TTCCTTCTCACCAAGGCAGATCGCGATCTTCGGAAAGACATTCCTG
	Melopsittacus_undulatus    AA---CTCCAATC---TGTTCTCAGTAAAGCAAATTGTAATATTCTGTGGGGCCATCCCA
	Anas_platyrhynchos         AATCTCTTCAACC-CCTTTTCTCAGCAAAGCAAATTGCAATATTCTTTACTACCATCCTG
	Gallus_gallus              GATCTCTTCAACTGCTTTTTCTCAGGAAAATAAATTGCAGTATTCTGTGCTACAAGCCAG
	Meleagris_gallopavo_Ch1    ------------------------------------------------------------
	Meleagris_gallopavo_ZCh    GATCTCTTTAACTGCTTTCTCTCAGGAAAATAAATCACAATATTCTGTGCTACAAACCAG
	Taeniopygia_guttata        ------------------------------------------------------------

	[                          2701      2711      2721      2731      2741      2751      ]
	[                          |         |         |         |         |         |         ]
	Crocodylus_niloticus_mRNA  GGATCCAGAAGTGGGGTCACCAGCACAGACAG----------------------------
	Alligator_mississippiensis GGATCCAGAAATGGGGTCACCAGTACAGACAG----------------------------
	Chrysemys_picta            GGGTCCTGAAAT-AGTTTCTCAGCCGTGTTTA----------------------------
	Melopsittacus_undulatus    GGATCAGGGCAGCAGTTTGTTCACTGTGAGAA----------------------------
	Anas_platyrhynchos         GTGGCAGGGAAGCAGCTTTTCTACTCTGACAA----------------------------
	Gallus_gallus              GGAACACTGAATAACTTTTTACACTCTGACAAAATAAATACATAAATACATAAACAAATG
	Meleagris_gallopavo_Ch1    ------------------------------------------------------------
	Meleagris_gallopavo_ZCh    GGAACACTGAAGAACCTTGTTCACTTTGACAAAATAAATAAATAAATACATAAACAAATG
	Taeniopygia_guttata        ------------------------------------------------------------

	[                          2761      2771      2781      2791      2801      2811      ]
	[                          |         |         |         |         |         |         ]
	Crocodylus_niloticus_mRNA  ----------------AACGTACCCCCTACTCCAAGGGATACCCACC-------------
	Alligator_mississippiensis ----------------AACGTACCCCGCACTCCAAGGGATACCCACC-------------
	Chrysemys_picta            ---------------GAGAGAACCCAACGCATC------TGCCTGGTGTGGCCTCGAAGT
	Melopsittacus_undulatus    ----------------AAAATATCCTCCATCCCAGAGGATACCCAATGGGGCTCAGAGGC
	Anas_platyrhynchos         ----------------AAAATATCCTCCAGCTCAGAGGATATCTGTTGG-----------
	Gallus_gallus              AATAAGTAAATAAGTAAATAAATCCCGCAGCTCAGAAGATACCTGATGGGGTTCAGAGTA
	Meleagris_gallopavo_Ch1    --------------------------------------------------------AGTA
	Meleagris_gallopavo_ZCh    AATA--------------------------------------------------------
	Taeniopygia_guttata        ------------------------------------------------------------

	[                          2821      2831      2841      2851      2861      2871      ]
	[                          |         |         |         |         |         |         ]
	Crocodylus_niloticus_mRNA  -------------------AAACTTTAG--------------------------------
	Alligator_mississippiensis -------------------AAACTTTAG--------------------------------
	Chrysemys_picta            AGGGGGGTGTCCAGATGGGAGGGTTTAATTCACTGGAGCAGGGACACCAGCCCATCACCA
	Melopsittacus_undulatus    AGCCCAGTGT---ATGGTGAGCATTTAAACTCCCCATGCAGAGTT---GACCCATTTCAG
	Anas_platyrhynchos         ------------------------------------------------------------
	Gallus_gallus              AAACCAAGGC---AACAGGAAAAATTGACTTCCCAGTGCTAAGAC----ATCCATTTTCA
	Meleagris_gallopavo_Ch1    AAACCAAGGC---ACCAGGAAAAATTGACTTCTGAATGCTGAGGC----ATCCATTTTAG
	Meleagris_gallopavo_ZCh    ------------------------------------------------------------
	Taeniopygia_guttata        ------------------------------------------------------------

	[                          2881      2891      2901      2911      2921      2931      ]
	[                          |         |         |         |         |         |         ]
	Crocodylus_niloticus_mRNA  --------------------------------------------AGGGATTACAGCATTC
	Alligator_mississippiensis --------------------------------------------AGGGATTACAGCATTC
	Chrysemys_picta            TGTCAGTCCCAGATGGCAACCTAGCAGATCACATNNNNNNNNNNAGGGAGTGCAGCGTAT
	Melopsittacus_undulatus    TGTCTG-----------AGTTCATCTGATCAC---------------------------T
	Anas_platyrhynchos         ------------------------------------------------------------
	Gallus_gallus              TGTCCG-----------AGTTAGTCAGAA-------------------------------
	Meleagris_gallopavo_Ch1    TGTCTG-----------ACTCAGTCGGAA-------------------------------
	Meleagris_gallopavo_ZCh    ------------------------------------------------------------
	Taeniopygia_guttata        --------------------------GATCAC----------------------------

	[                          2941      2951      2961      2971      2981      2991      ]
	[                          |         |         |         |         |         |         ]
	Crocodylus_niloticus_mRNA  CCTTCCTCCAGCCGCTTGTGCTGTGCTGGGAGTTCTCCAGCGCCAAAGGAAGACCCCTTG
	Alligator_mississippiensis CCTTCCTCCAGCCGCTTGTGCTGTGCTGGGAATTCTCCAGTGCCAAAGGAAGACCCCTTG
	Chrysemys_picta            CCTTCCTCTGGCCGTTTGTGCTGTACAGGGAATTGTCCAGCACCAAAAGAAAATCCGTTA
	Melopsittacus_undulatus    CCTTTCCCAGGCTCATT-TGCTGTGTGGGGAATGA--CAGTAGTGTGGGATTGCCTGATT
	Anas_platyrhynchos         ------------------------------------------------------------
	Gallus_gallus              --TTCCATGGGTTTATTATGCTGTGCAGAGACT----AACTATAATGAGATTGTCCAATT
	Meleagris_gallopavo_Ch1    --TTCCATGGATTTATTATGCTGTGCAGAGACT----GACAATGATGAGATTGCCCAATT
	Meleagris_gallopavo_ZCh    ------------------------------------------------------------
	Taeniopygia_guttata        -----AGCA-GCTTGTG-TGCTGTGTGGGGAA-------------------TGCCTGATT

	[                          3001      3011      3021      3031      3041      3051      ]
	[                          |         |         |         |         |         |         ]
	Crocodylus_niloticus_mRNA  GCATCACTGGATTACTCTTTGCAGTTGAGACCTTCCACATGGGAACACA-----------
	Alligator_mississippiensis GCATCACTGGATTACTCTTTGCAGTTGAGACCTTCCACATGGGAACACA-----------
	Chrysemys_picta            GCACCGCTAG---ACTTTCCCCCAATCAGATTCTCTTCTTGGGAATAAAGAGGAAGCGCA
	Melopsittacus_undulatus    TCTCCACAGG--------------TTCAAACTCTCCATATGTGAACAAA-----------
	Anas_platyrhynchos         ------------------------------------------------------------
	Gallus_gallus              T---ACCATA--------------TTCAACACGTTCAAGCAGAAACAAA-----------
	Meleagris_gallopavo_Ch1    T---ATCATA--------------TTCAACACATTCAAGTAGAAACAAA-----------
	Meleagris_gallopavo_ZCh    ------------------------------------------------------------
	Taeniopygia_guttata        CCCTTCCAAG--------------TTCAACCTCTTCACGTGGGAACAA------------

	[                          3061      3071      3081      3091      3101      3111      ]
	[                          |         |         |         |         |         |         ]
	Crocodylus_niloticus_mRNA  -AGCCTCCTGAAGGCAGTCACTCAAAGCATGCCAGGCATGTTACATACCCAGCTGC-TAT
	Alligator_mississippiensis -AGCCTCCTGAAGGCAGTCACTCAAAGCATGCTAGGCATGTTGCATACCCAGCTGC-TAT
	Chrysemys_picta            CAATATCCTGAAGGTAGTCACTCAGAGCATGCCAGGCATGTTTGATACCCAGCTGG-TAT
	Melopsittacus_undulatus    -AATATCCTGAAAACAGTCACTCTAAGCATGTCAAATATGTTGTCTACTCAGCC------
	Anas_platyrhynchos         ------------------------------------------------------------
	Gallus_gallus              -AGCATCCTGAAGACAGTTACTTCAAGCATGCTGGAC--GTTGTCTACACAACC--A-TC
	Meleagris_gallopavo_Ch1    -AGCATCCTGAAGACAATTACTTCAAGCATGCTAGACATGCTGCCTACACAGCC--ATTC
	Meleagris_gallopavo_ZCh    ------------------------------------------------------------
	Taeniopygia_guttata        -AACTTCCTGAGGGAAGTCACTCCACTCGTGTCAAATATGTTGTC----CA-CCTGATTG

	[                          3121      3131      3141      3151      3161      3171      ]
	[                          |         |         |         |         |         |         ]
	Crocodylus_niloticus_mRNA  TCAGTCTGGTCAAAAAAACTGTTCACTGCGGCTTGAGAAA----------------AGCC
	Alligator_mississippiensis TCAGTCTGGTCAAAAAAACTGTTCACTGCGGCTTGAGAAA----------------AGCC
	Chrysemys_picta            TCAGATTAGTCACAGGAACAGCTCCCTGCTGCTTGGAAAACCTCCTTCACCCTCCCCCGC
	Melopsittacus_undulatus    TTCAGTCTAGCCAGAGG------------TGCTTAAACAA----------AACTCCAGGC
	Anas_platyrhynchos         ------------------------------------------------------------
	Gallus_gallus              CTCTGTCCAGCAGGAGG------------TGCTTGAACTA----------AACTTCAACT
	Meleagris_gallopavo_Ch1    TTCTGTGCTGCAGAAGG------------TGCTTGAACTA----------AAATCCAACC
	Meleagris_gallopavo_ZCh    ------------------------------------------------------------
	Taeniopygia_guttata        GTCTTCAGTCTAGCTGG------------TGCTAAAACAA----------AACTCCAGGC

	[                          3181      3191      3201      3211      3221      3231      ]
	[                          |         |         |         |         |         |         ]
	Crocodylus_niloticus_mRNA  CAGAAGAAAATGCAGAAAACTTTGAAGATGGAACAC---AAGATCAGGAAAGGGATATGC
	Alligator_mississippiensis CAGGAGAAAATGCAGAAAACTTTGAAGATGGAACAC---GAGATCAGGAAAGGGATATGC
	Chrysemys_picta            CTGCACCTACTCCACAAGAAAATGGAGAGGGAACAT---CAGATCAGGAAAGGAATATGC
	Melopsittacus_undulatus    CAGG-------TTTGGTGTCTTTGATGAAGAAGTAG---CTAATCATGACAGGAGCATGC
	Anas_platyrhynchos         -----------------------------------------------GACAGGAGCATGT
	Gallus_gallus              TGGGTGGAAGTTCTGGTAACTTTGATGAAAAAACAT--GACGATCACGATAGAACCATGT
	Meleagris_gallopavo_Ch1    CAGGTGGAAGTTTTGGTACCTCTAATGAAAAAACATATGACAATCACGACAGAAGCACGT
	Meleagris_gallopavo_ZCh    ------------------------------------------------------------
	Taeniopygia_guttata        CAGGAAAAGGCTTTGGTATCTTTACTGAAGAAGGAA---CTAATCATGATAGAAGTGCAC

	[                          3241      3251      3261      3271      3281      3291      ]
	[                          |         |         |         |         |         |         ]
	Crocodylus_niloticus_mRNA  CATGCTC-AAAAAATGTATTGGGCCAG-AATAAGAAACAAGGAAGC---CCGCAAAAGGG
	Alligator_mississippiensis CATGCTC-AAAAAATGCATTGGGCCAG-AATAAGAAACAAGGAAGC---CCCAAAAAGGG
	Chrysemys_picta            TCTACTC-TACAATCACATTAGGGCAGCAAGAGGACATGGTCCTAC---CCTGGAGCAGG
	Melopsittacus_undulatus    CATGCTC--AAAAAGA-------------------GG------------CCTGAAGCATG
	Anas_platyrhynchos         CATTCTCAAAAAAAGAGATCTGGTCAG-CAGAAGACACCTGAATCTTGTCCAGGAGCATG
	Gallus_gallus              CATGCTC-AGAAAAGAGATAAG------TAGAAGACAA-----------TTGGAGTCCTG
	Meleagris_gallopavo_Ch1    CATGCTC-AGAAAAGAGATAAG------TATAAGACT------------CATGAGTCCTG
	Meleagris_gallopavo_ZCh    ------------------------------------------------------------
	Taeniopygia_guttata        CATGCTC-TTTAAAAAGATCTGGTGAA-CAGAAGAGG------------TCTGAGGTATG

	[                          3301      3311      3321      3331      3341      3351      ]
	[                          |         |         |         |         |         |         ]
	Crocodylus_niloticus_mRNA  GCCAGACCCAACTAGAAATCCACTTTACTTTGAAAGTAATACAAGGGGAGATGGAAACAG
	Alligator_mississippiensis ACCAGACCCAACTAGAAATCCACTTTACTTTGAAAGTAATACAAGGGGAGATGGAAACAG
	Chrysemys_picta            TGCAGCGCCAATTAGAAATGCAGT-------------------GGCGGGGATGGAGCCAA
	Melopsittacus_undulatus    ACCACATCCAACTAGATATGC---CCACTGTGGGAACAATACACG---AGAT--------
	Anas_platyrhynchos         GCCAGATCCAACTAGAAATGCCCATTATTGTGGGAGCAACACAAG---AGAT--------
	Gallus_gallus              TCCATATCTAAATGGAAATGCCCGCTACTGTGGGAGCAATACAGG---AAGT--------
	Meleagris_gallopavo_Ch1    TCCATATCCAAATAGAAATGCCTGCTATTGTGGGAGCAATACAGG---AAGT--------
	Meleagris_gallopavo_ZCh    ------------------------------------------------------------
	Taeniopygia_guttata        GCCAGATCCAACTACAA-TGC---CTGTTGTGGGAACAATACAAG---AGGT--------

	[                          3361      3371      3381      3391      3401      3411      ]
	[                          |         |         |         |         |         |         ]
	Crocodylus_niloticus_mRNA  TGTGTTTGCCCAAATCTTTGGAATAAATCAATACAACGGGAGAGATGCTGGACCAGATCC
	Alligator_mississippiensis TGTGTTTGCCCAAATCTTTGGACTAAATCAATACAACGGGAGAGATGCTGGACCAGATCC
	Chrysemys_picta            TGTCCTTGCACAACTCTTCGGAGCAAATCAGTTCAGCCGGAGAA----------------
	Melopsittacus_undulatus    ------------------------------------------------------------
	Anas_platyrhynchos         ------------------------------------------------------------
	Gallus_gallus              ------------------------------------------------------------
	Meleagris_gallopavo_Ch1    ------------------------------------------------------------
	Meleagris_gallopavo_ZCh    ------------------------------------------------------------
	Taeniopygia_guttata        ------------------------------------------------------------

	[                          3421      3431      3441      3451      3461      3471      ]
	[                          |         |         |         |         |         |         ]
	Crocodylus_niloticus_mRNA  TGAGAATCACATGGCAGGTCCACACGATATTCCAGAAGAAGGGACTTTGCCAGAAGGAAT
	Alligator_mississippiensis TGAGAATCACATGACAGGTCCACATGATATTCCAGAAGAAGAGCCTTTGCCAGAAGGAAT
	Chrysemys_picta            ------------------------------------------------------------
	Melopsittacus_undulatus    ------------------------------------------------------------
	Anas_platyrhynchos         ------------------------------------------------------------
	Gallus_gallus              ------------------------------------------------------------
	Meleagris_gallopavo_Ch1    ------------------------------------------------------------
	Meleagris_gallopavo_ZCh    ------------------------------------------------------------
	Taeniopygia_guttata        ------------------------------------------------------------

	[                          3481      3491      3501      3511      3521      3531      ]
	[                          |         |         |         |         |         |         ]
	Crocodylus_niloticus_mRNA  CAGAAGTGCTACTTTAGGCAGCAAAGCTGATATGAAAGAAGTAGCACATGAGTTCAAAAG
	Alligator_mississippiensis CAAAAGTGCTACTTTAGGCAGCAAAGTTGATATGAAAGAAGTAGCCCATGAGTTCAAAAG
	Chrysemys_picta            ------------------------------------------------------------
	Melopsittacus_undulatus    ------------------------------------------------------------
	Anas_platyrhynchos         ------------------------------------------------------------
	Gallus_gallus              ------------------------------------------------------------
	Meleagris_gallopavo_Ch1    ------------------------------------------------------------
	Meleagris_gallopavo_ZCh    ------------------------------------------------------------
	Taeniopygia_guttata        ------------------------------------------------------------

	[                          3541      3551      3561      3571      3581      3591      ]
	[                          |         |         |         |         |         |         ]
	Crocodylus_niloticus_mRNA  AATACCCTGCTTTGGAACCTGGTTAAGGCAACATTTGTCCAGCACTGGAGTGCCACCTGG
	Alligator_mississippiensis AATACCCTGCTTTGGAAGCTGGTTAAGGCAACATTTGTCCAGCACTGGAGTGCCACCTGG
	Chrysemys_picta            ------------------------------------------------------------
	Melopsittacus_undulatus    ------------------------------------------------------------
	Anas_platyrhynchos         ------------------------------------------------------------
	Gallus_gallus              ------------------------------------------------------------
	Meleagris_gallopavo_Ch1    ------------------------------------------------------------
	Meleagris_gallopavo_ZCh    ------------------------------------------------------------
	Taeniopygia_guttata        ------------------------------------------------------------

	[                          3601      3611      3621      3631      3641      3651      ]
	[                          |         |         |         |         |         |         ]
	Crocodylus_niloticus_mRNA  TGTCAGAAAGCAAGAATCAATTTATGGAGACCAACTGCTTGTAATCTCCACTAGAAAACC
	Alligator_mississippiensis TGTCAGAAAGCAAGAATCAATTTATGGAGATCAACTACTTGTAATCCCCACTAGAAAACC
	Chrysemys_picta            ------------------------------------------------------------
	Melopsittacus_undulatus    ------------------------------------------------------------
	Anas_platyrhynchos         ------------------------------------------------------------
	Gallus_gallus              ------------------------------------------------------------
	Meleagris_gallopavo_Ch1    ------------------------------------------------------------
	Meleagris_gallopavo_ZCh    ------------------------------------------------------------
	Taeniopygia_guttata        ------------------------------------------------------------

	[                          3661      3671      3681      3691      3701      3711      ]
	[                          |         |         |         |         |         |         ]
	Crocodylus_niloticus_mRNA  AAACCTCCAGTTGGAAACAGAGGCAAAGATCCCAAGTGCTGAGCCGCCAAACGGAGTCAG
	Alligator_mississippiensis AAACCTTCAGTTGGAAACAGAGGCAAAGATCCCAAGTGCTGAGCCACCAAACGGAGTCAG
	Chrysemys_picta            ----------------------------------------GACAATCCTTCTTCCTCCAG
	Melopsittacus_undulatus    ------------------------------------------------------------
	Anas_platyrhynchos         ------------------------------------------------------------
	Gallus_gallus              ------------------------------------------------------------
	Meleagris_gallopavo_Ch1    ------------------------------------------------------------
	Meleagris_gallopavo_ZCh    ------------------------------------------------------------
	Taeniopygia_guttata        ------------------------------------------------------------

	[                          3721      3731      3741      3751      3761      3771      ]
	[                          |         |         |         |         |         |         ]
	Crocodylus_niloticus_mRNA  CTCTCTAACAGGAGGCATGGCAAATGATTTAGAGGAAAGGAGACCAGACTGTCTACTACT
	Alligator_mississippiensis CTCTCTAACAGGAGGCATGGCAAATGATTCAGAGGAAAGGAGACCAGACTGTCTACTACT
	Chrysemys_picta            TTCTCTAACAGGAAATATGACAAACGATCCAGAAGCGAGGATACCAGACTGTCCACTATT
	Melopsittacus_undulatus    --------------------------------------GGTGGCCACATCACCCAGTGTT
	Anas_platyrhynchos         --------------------------------------GATAGCCACACCATCCACAGAT
	Gallus_gallus              --------------------------------------GACAGCTACACCATCCACAGCT
	Meleagris_gallopavo_Ch1    --------------------------------------GACATTTACACCATCCACAGCT
	Meleagris_gallopavo_ZCh    ------------------------------------------------------------
	Taeniopygia_guttata        --------------------------------------TACAGCCATG-CACCAACTTTT

	[                          3781      3791      3801      3811      3821      3831      ]
	[                          |         |         |         |         |         |         ]
	Crocodylus_niloticus_mRNA  GCAAAACTAATGAAAGCAAAACGTCATTTAACTTCAGGAAAATAAATGCTATCCCAGAGA
	Alligator_mississippiensis GCAAAACTAATGAAAGCAAAACGTCATTTAAGTTCAGGAAAATAAATGCTATCCCAGAGA
	Chrysemys_picta            GCAAAACTAACAAGTGCAAATTGGCCTTTAAG--------------------ATCAGAGA
	Melopsittacus_undulatus    -----------------------------------------------------CTGGAAA
	Anas_platyrhynchos         -----------------------------------------------------CTTTGCA
	Gallus_gallus              -----------------------------------------------------CTGCACA
	Meleagris_gallopavo_Ch1    -----------------------------------------------------CTGCTCA
	Meleagris_gallopavo_ZCh    ------------------------------------------------------------
	Taeniopygia_guttata        -----------------------------------------------------TTGGACA

	[                          3841      3851      3861      3871      3881      3891      ]
	[                          |         |         |         |         |         |         ]
	Crocodylus_niloticus_mRNA  AATAAAACTGATGTACACCTTTGCACTAATATTACAGTGAAAGAGATGCTACAACCCTTA
	Alligator_mississippiensis AATAAAACTGATGTACACCTTTGCACTAATATTGCAGTGAAAGAGATGCTACAACCCTTA
	Chrysemys_picta            AATAAAACTGGCATATACCTTTGCGCTAATGTTGCAATAAAAGTGATACT-----GTCTT
	Melopsittacus_undulatus    AATTGAA-TGAGCTA---------ACCAATTT---AGTGAGAAAGCTTCT-----CCT--
	Anas_platyrhynchos         AGTCCAAAG---------------------------------------------------
	Gallus_gallus              GGTCCAAAGGAGCTG---------ACCAATTC---AAAGATAGAATTGCT-----CCT--
	Meleagris_gallopavo_Ch1    AGTCCAAAGGAGCTA---------ACCAATTC---AAAGAAAGAATTGCT-----CCT--
	Meleagris_gallopavo_ZCh    ------------------------------------------------------------
	Taeniopygia_guttata        AATCCTATGCAGTAG----------CAAACTC---AGTGAGAAAACTGCT-----AGT--

	[                          3901      3911      3921      3931      3941      3951      ]
	[                          |         |         |         |         |         |         ]
	Crocodylus_niloticus_mRNA  ACATTATGTTAGAAATGAAGAGGCTGTGTGTGTATGTGTGTGAGAGAGATAA--------
	Alligator_mississippiensis ACATTATGTTAGAAATGAAGAGGCTGTGTGTGTGTGTGTGTGTGTGTGTGAGAGAGAGAG
	Chrysemys_picta            TAATCTCCTTAAAAATGTACAGGCAGAGTGTGTGTGTGTGTGTGTGTGTGTG--------
	Melopsittacus_undulatus    -------------GAGAAACAGGCTGAGGG------------------------------
	Anas_platyrhynchos         ------------------------------------------------------------
	Gallus_gallus              ---------------------------GGG------------------------------
	Meleagris_gallopavo_Ch1    ---------------------------GGG------------------------------
	Meleagris_gallopavo_ZCh    ------------------------------------------------------------
	Taeniopygia_guttata        -------------GAGAAGCAGGTGGAGGG------------------------------

	[                          3961      3971      3981      3991      4001      4011      ]
	[                          |         |         |         |         |         |         ]
	Crocodylus_niloticus_mRNA  ------TGAGAGAGTGAGACACAGAGAGAGAGAGAGACAGAGAGGTTTCCATGGGTGCTT
	Alligator_mississippiensis AGATAATGAGAGATTGAGAAGGAGAGAGAGAGTGAGAGAGAGAGGTTTCCATGGGTGTTT
	Chrysemys_picta            ------TG-----------------------------TAGTTTTCATTCATGCTCTTGTC
	Melopsittacus_undulatus    ------------------------------------------------------------
	Anas_platyrhynchos         ------------------------------------------------------------
	Gallus_gallus              ------------------------------------------------------------
	Meleagris_gallopavo_Ch1    ------------------------------------------------------------
	Meleagris_gallopavo_ZCh    ------------------------------------------------------------
	Taeniopygia_guttata        ------------------------------------------------------------

	[                          4021      4031      4041      4051      4061      4071      ]
	[                          |         |         |         |         |         |         ]
	Crocodylus_niloticus_mRNA  TGTTAGTTTTCAACAGGAGTCAAATTCCATTAGTGTAAATCCCTATGCTAAGCAACTTTG
	Alligator_mississippiensis TGTTAGTTTTCAACAGGAGTCTAATTCCATTAGCATAAATCCCTATGCTAAGCAACTGTG
	Chrysemys_picta            TGCTAATTTTCAATAAGTGTAAAATTTCATTAGTATAAAT-------CTAATAACGTCCT
	Melopsittacus_undulatus    ------------------------------------------------------------
	Anas_platyrhynchos         ------------------------------------------------------------
	Gallus_gallus              ------------------------------------------------------------
	Meleagris_gallopavo_Ch1    ------------------------------------------------------------
	Meleagris_gallopavo_ZCh    ------------------------------------------------------------
	Taeniopygia_guttata        ------------------------------------------------------------

	[                          4081      4091      4101      4111      4121      4131      ]
	[                          |         |         |         |         |         |         ]
	Crocodylus_niloticus_mRNA  CTTTCCTTAAAACTCATTTGTGCTTTATATCAATTGCTTTTTGAACAGTATCAATGTTAG
	Alligator_mississippiensis CTTTCCTTAAAATTCATTTGTGCTTCGTATCAATTGCTTTTTGAACAGTATCAATGTTAG
	Chrysemys_picta            ATCCCTTTAGAACTGATTTGTGCTTCTCACCAATTGCTTTTGGAACAACAGCAATGTCAG
	Melopsittacus_undulatus    ------------------------------------------------------------
	Anas_platyrhynchos         ------------------------------------------------------------
	Gallus_gallus              ------------------------------------------------------------
	Meleagris_gallopavo_Ch1    ------------------------------------------------------------
	Meleagris_gallopavo_ZCh    ------------------------------------------------------------
	Taeniopygia_guttata        ------------------------------------------------------------

	[                          4141      4151      4161      4171      4181      4191      ]
	[                          |         |         |         |         |         |         ]
	Crocodylus_niloticus_mRNA  CTTTGTATAAAAGGCATTGCTG----------TAAGTTGTTTTTCCTTTTTAGGAACCTG
	Alligator_mississippiensis CTTTGTATAAAAGGCATCGCTG---------TAAGTTTTTTTTTCCTTTTTAGGAACCTT
	Chrysemys_picta            CTCTGCATCCAGGGTGCCCCTGGCTTTGAAATGGATGTACTCTTTATCTTTAGAGACCCA
	Melopsittacus_undulatus    ------------------------------------------------------------
	Anas_platyrhynchos         ------------------------------------------------------------
	Gallus_gallus              ------------------------------------------------------------
	Meleagris_gallopavo_Ch1    ------------------------------------------------------------
	Meleagris_gallopavo_ZCh    ------------------------------------------------------------
	Taeniopygia_guttata        ------------------------------------------------------------

	[                          4201      4211      4221      4231      4241      4251      ]
	[                          |         |         |         |         |         |         ]
	Crocodylus_niloticus_mRNA  TATTGTTTTTGAAAAATGCATTCTCTGTCTCAGGAAAGCTGGCTGGTCTCAGATTGCAAC
	Alligator_mississippiensis TATTGTTTTTGAAAAATGCATTCTCTGTCTCAGGAAAGCTGGCTGGTCTCAGATTGCAAC
	Chrysemys_picta            -------TCTGACATGAGCATATTCT------------------CCTCTCAG----CAA-
	Melopsittacus_undulatus    ----------------AGCACTCACC--------------------------CTGGCCAA
	Anas_platyrhynchos         ----------------ATCATTCACC--------------------------CTTGCCAA
	Gallus_gallus              ----------------ATTATTTCCC--------------------------CCTGCCAA
	Meleagris_gallopavo_Ch1    ----------------ATCAGTTCCC--------------------------CTTGCCAA
	Meleagris_gallopavo_ZCh    ------------------------------------------------------------
	Taeniopygia_guttata        ----------------TTCACTCACC--------------------------CTTGCTGA

	[                          4261      4271      4281      4291      4301      4311      ]
	[                          |         |         |         |         |         |         ]
	Crocodylus_niloticus_mRNA  AGAAAAGGCAATATCTCTTCTCAGCTCTCTGGGGTTTCCTG-----GCACCAAATGACAG
	Alligator_mississippiensis AGAAAAGGCAATATCTCTTCTCAGCTCTCTGGGGTTTCCTG-----GCACCAAATGACAG
	Chrysemys_picta            -AATGGGGTGAATTCTCAGCTCTGAGACTCGGATCCTCCTGTGCTTGCACCAAATGCCAA
	Melopsittacus_undulatus    AGAAGGG------------------------------CCTGAGCCAGAGGTAATCTGAAG
	Anas_platyrhynchos         AGAAGGG------------------------------CTTGAGCCAGAAGCAAATGGAAA
	Gallus_gallus              AGAAGTG------------------------------ATTGAGCAAAAAGGAAACAGAAG
	Meleagris_gallopavo_Ch1    AGAAGAG------------------------------CTTGA-CCAATAGGAGACAGAAG
	Meleagris_gallopavo_ZCh    ------------------------------------------------------------
	Taeniopygia_guttata        AGAAAGG------------------------------CCCAAGACAGGGGAAAACAGAAT

	[                          4321      4331      4341      4351      4361      4371      ]
	[                          |         |         |         |         |         |         ]
	Crocodylus_niloticus_mRNA  AGGAGCCCAGATGCAATGTGTGGATCTGAGAGGGAAACAATACTGCCAAGGTGGCAAAGA
	Alligator_mississippiensis TGGAGCCCAGATGCAATCTGTGGCTCTGAGAGGGAAACTATACTGCCAAGATGGCAAAGA
	Chrysemys_picta            CGGTGCTGAGGTGAAGTGTGTGGATCTGAAAGGGGAACAATACCCTTAGGAGAGCAGAGA
	Melopsittacus_undulatus    TGCAAATCAAATAGATTAAATTGATCTGGCAGGACAGCAGGCAGCCCAAAG---------
	Anas_platyrhynchos         TGGATATCTGATTAATGAAGTTGATCTGAGAGGAGAACAGGCAGCGTAAGT---------
	Gallus_gallus              TGCAGGGCTGGTTAATGAAGTTGATCTGGCAGGAGGGCACGAAGTCCAAGG---------
	Meleagris_gallopavo_Ch1    TGCAGTGCTGATTAATGAAGCTGGCCTGGCAGAAGGGCATGAAGTCCAAGG---------
	Meleagris_gallopavo_ZCh    ------------------------------------------------------------
	Taeniopygia_guttata        TGCAAAGCAGAATAATGAAATTGATCTTGCAGGAGAGCAGGCAGCCCAAAG---------

	[                          4381      4391      4401      4411      4421      4431      ]
	[                          |         |         |         |         |         |         ]
	Crocodylus_niloticus_mRNA  AGTAGAAGCTGTAACAGAGTCTCATGGAGAAAAATATCTCCAGTCTTCAGTTTCCATCTT
	Alligator_mississippiensis AGTAGAAGCCATAACAGATTCACAGGGAGAAAAATATCTCCAGACTTCAGTTTCCATCTT
	Chrysemys_picta            AATAAAATATTGTCAGTCTCCCTGGAAACAAA-----------TCTTTAGCATTCATTGT
	Melopsittacus_undulatus    --------------------------------------------CTTTGG----------
	Anas_platyrhynchos         --------------------------------------------CTTCAG----------
	Gallus_gallus              --------------------------------------------CTTCAG----------
	Meleagris_gallopavo_Ch1    --------------------------------------------CTTCGG----------
	Meleagris_gallopavo_ZCh    ------------------------------------------------------------
	Taeniopygia_guttata        --------------------------------------------CTTCAG----------

	[                          4441      4451      4461      4471      4481      4491      ]
	[                          |         |         |         |         |         |         ]
	Crocodylus_niloticus_mRNA  GCTGGATAATCACTCCACTAAAGTAAGGCCC---TGATTCAGCAAAGCACTCATGAGTAT
	Alligator_mississippiensis GCTGGATAATCACTCCACTGAAGTAAGGCCC---TGATTCCGCAAAGCATTCATGAGTAT
	Chrysemys_picta            GCTACACAATGGCATCCCCTAATAGAGACCC---TGACTCAGCAAAGCACTTACT-GCAT
	Melopsittacus_undulatus    ------------------------GAGAACACGGTGATTCAGCAG-----------GTGG
	Anas_platyrhynchos         ------------------------GAGATCGTGATATTTCAGCAG-----------GTAT
	Gallus_gallus              ------------------------GAGACCACGATGTTTCAGCAG-----------GTAC
	Meleagris_gallopavo_Ch1    ------------------------GAGACCGCTGTACTTCAGCAG-----------GTGT
	Meleagris_gallopavo_ZCh    ------------------------------------------------------------
	Taeniopygia_guttata        ------------------------GAGAACCTGGTGCTTCAGCAA-----------GTGA

	[                          4501      4511      4521      4531      4541      4551      ]
	[                          |         |         |         |         |         |         ]
	Crocodylus_niloticus_mRNA  ATAAAGGTTTCACGTGGAAGTCAGTGAGACTCAAGCACATACTTACCAGTA---------
	Alligator_mississippiensis ATAAATGTTTCACATGGAAGTCAGTAAGACTCAAGCACATACTTACTGGTA---------
	Chrysemys_picta            GTAAATGCACTGCCTTAAAGTCAAGAGAACTGATGCACATGCTTAAAGTTACTCATATGC
	Melopsittacus_undulatus    TTGAA-GCAGCACCT----GTC--CAGCACTTGAGCAT----------------------
	Anas_platyrhynchos         GTGAG-GTGGTACTT----GTC--CGGCACTGGAGCAC----------------------
	Gallus_gallus              GTGAA-CTGGTGCTT----GTC--CAGCACTGGAGCAC----------------------
	Meleagris_gallopavo_Ch1    CTGTA-GTGGTATTT----GTC--CAGCACTGGAGCAC----------------------
	Meleagris_gallopavo_ZCh    ------------------------------------------------------------
	Taeniopygia_guttata        CCAAG-GTAGCACTA----GCC--CAGTGCTGGAGCAC----------------------

	[                          4561      4571      4581      4591      4601      4611      ]
	[                          |         |         |         |         |         |         ]
	Crocodylus_niloticus_mRNA  ---AGCACTTGGTTGAGTAGGGAGTGCTTGGGGAACCAGAACCACAGAACAAGGGTCTGT
	Alligator_mississippiensis ---AGCGCTTGGTTGAGTAGGGAGTGCCTGGGGAACCAGAACCACAGAACAAGGGTCTGT
	Chrysemys_picta            TTGACTGCTTGGCTGAGAGGGGATGGTTTGCTTAATCAGGGCCACAGAGCAAG-GTCAGT
	Melopsittacus_undulatus    ------------------------CATCTGGTGA--CAAGAAGAAAGGACAGG-------
	Anas_platyrhynchos         ------------------------CATCTGGTGA--CAAGAAATGGGAACAAG-------
	Gallus_gallus              ------------------------CATCTGGTGA--CAAGAAAGAGGAATAGG-------
	Meleagris_gallopavo_Ch1    ------------------------CATCTGGTGA--CAAGAATCGGGAATAGG-------
	Meleagris_gallopavo_ZCh    ------------------------------------------------------------
	Taeniopygia_guttata        ------------------------CACCTGGTGA--CGAAAAAACAGAAAAAA-------

	[                          4621      4631      4641      4651      4661      4671      ]
	[                          |         |         |         |         |         |         ]
	Crocodylus_niloticus_mRNA  GTTTGTGTAGAGGTTCAGATTGGGTGATCACAACAGTCCATTCTGGCCT-----------
	Alligator_mississippiensis GTTTGTGTAGAGGTTCAGCCTGGGTGATCACATCGCTCCATTCTGGCCT-----------
	Chrysemys_picta            G-TTGTGCAGA-----AGGCAGGATAATTGCAGTGGTCCCTTCTGGCCCCTAAAACCTAT
	Melopsittacus_undulatus    -TTTCTGCAGA---------TGTGGTACCGTCTCCGTTTTCTCTGTGAC-----------
	Anas_platyrhynchos         -TTTCTGCAGA-------------------------------------------------
	Gallus_gallus              -TTTCTGAAGA-------------------------------------------------
	Meleagris_gallopavo_Ch1    -TTTCTGCAGA-------------------------------------------------
	Meleagris_gallopavo_ZCh    ------------------------------------------------------------
	Taeniopygia_guttata        -TTTCTGCAGA-------------------------------------------------

	[                          4681      4691      4701      4711      4721      4731      ]
	[                          |         |         |         |         |         |         ]
	Crocodylus_niloticus_mRNA  ----------------------------AGATTTAAGCAGGCAGAGGTGGACAAGGAGTT
	Alligator_mississippiensis ----------------------------AGATTTAAGCAGGCAGAGGTGGACAAGGAGTC
	Chrysemys_picta            TGAATAACTTTCACATAGGCCACCCAATAGACATGAGATGCCGATAGCTGCCAGACCCTT
	Melopsittacus_undulatus    ------------------------------------------------------------
	Anas_platyrhynchos         ------------------------------------------------------------
	Gallus_gallus              ------------------------------------------------------------
	Meleagris_gallopavo_Ch1    ------------------------------------------------------------
	Meleagris_gallopavo_ZCh    ------------------------------------------------------------
	Taeniopygia_guttata        ------------------------------------------------------------

	[                          4741      4751      4761      4771      4781      4791      ]
	[                          |         |         |         |         |         |         ]
	Crocodylus_niloticus_mRNA  CATCCAAATTACTT--TCTAATGATGTC--ATG---TTTGG-------------------
	Alligator_mississippiensis CATCCAAATGACTTTGTTTAATGATGTT--CTG---TTTGA-------------------
	Chrysemys_picta            GCACCTGAGAATATTGCTTAATACAGCTAGCAGTACTATTGAAACCAGCAGAGGGTCCTG
	Melopsittacus_undulatus    ----------------TGGGATGCTGCT--CAG-----TTG-------------------
	Anas_platyrhynchos         ----------------CCTCAAAATGTCTGCTG---------------------------
	Gallus_gallus              ----------------CCTGATCGTGCCTGCAG---------------------------
	Meleagris_gallopavo_Ch1    ----------------CCTGATCGTGTCTGCAA---------------------------
	Meleagris_gallopavo_ZCh    ------------------------------------------------------------
	Taeniopygia_guttata        ----------------TCCCATACTGTCTGCTG---------------------------

	[                          4801      4811      4821      4831      4841      4851      ]
	[                          |         |         |         |         |         |         ]
	Crocodylus_niloticus_mRNA  ------------------------------------------------------------
	Alligator_mississippiensis ------------------------------------------------------------
	Chrysemys_picta            TGGCACTTTTAAGACTAACAGATGTATTGGAGCATGAGCTTTCGTGGGTGAACGCCCACT
	Melopsittacus_undulatus    ------------------------------------------------------------
	Anas_platyrhynchos         ------------------------------------------------------------
	Gallus_gallus              ------------------------------------------------------------
	Meleagris_gallopavo_Ch1    ------------------------------------------------------------
	Meleagris_gallopavo_ZCh    ------------------------------------------------------------
	Taeniopygia_guttata        ------------------------------------------------------------

	[                          4861      4871      4881      4891      4901      4911      ]
	[                          |         |         |         |         |         |         ]
	Crocodylus_niloticus_mRNA  ------------------------------------------------------------
	Alligator_mississippiensis ------------------------------------------------------------
	Chrysemys_picta            TCGTCGGATGCATGTAATTCACCCACGAAAGCTTATGCTCCAATACATCTGTTAAGTCTT
	Melopsittacus_undulatus    ------------------------------------------------------------
	Anas_platyrhynchos         ------------------------------------------------------------
	Gallus_gallus              ------------------------------------------------------------
	Meleagris_gallopavo_Ch1    ------------------------------------------------------------
	Meleagris_gallopavo_ZCh    ------------------------------------------------------------
	Taeniopygia_guttata        ------------------------------------------------------------

	[                          4921      4931      4941      4951      4961      4971      ]
	[                          |         |         |         |         |         |         ]
	Crocodylus_niloticus_mRNA  ------------------------------------------------------------
	Alligator_mississippiensis ------------------------------------------------------------
	Chrysemys_picta            AAAGGTGCCACAGGACNNNNNNNNNNTCTCTGTTGCTTTTTACAGATCCAGACTAACAGG
	Melopsittacus_undulatus    ------------------------------------------------------------
	Anas_platyrhynchos         ------------------------------------------------------------
	Gallus_gallus              ------------------------------------------------------------
	Meleagris_gallopavo_Ch1    ------------------------------------------------------------
	Meleagris_gallopavo_ZCh    ------------------------------------------------------------
	Taeniopygia_guttata        ------------------------------------------------------------

	[                          4981      4991      5001      5011      5021      5031      ]
	[                          |         |         |         |         |         |         ]
	Crocodylus_niloticus_mRNA  --------------ACCACCTAGGCAAGGCCACTTCCA-----TCAACTGTCCACCAACA
	Alligator_mississippiensis --------------ACCACCTAGGCAAGGCCACCTCCA-----TCAACTGTCCACCAACA
	Chrysemys_picta            GCTACCCCCCTGATACCATTGAAACCATGGCACTGATCAGGATAGAAATGCTTGGTAAGG
	Melopsittacus_undulatus    --------------TCCA--GAAGTCTGAGCACTGATACTGCCATTATGGCTCTCTAGCA
	Anas_platyrhynchos         -----------------A--GAAGCCAGAC------------------------------
	Gallus_gallus              -----------------A--GAAGCCATAT------------------------------
	Meleagris_gallopavo_Ch1    -----------------A--GAAACCACAT------------------------------
	Meleagris_gallopavo_ZCh    ------------------------------------------------------------
	Taeniopygia_guttata        -----------------A--GAAAATATAT------------------------------

	[                          5041      5051      5061      5071      5081      5091      ]
	[                          |         |         |         |         |         |         ]
	Crocodylus_niloticus_mRNA  AGGCCTGAG---------CTGGGTT-----------------------------------
	Alligator_mississippiensis AGGCCTGAG---------CTGGGTT-----------------------------------
	Chrysemys_picta            ATTCATGGGAGCAGACCTCTGGGCTGGCTTGAAACAGGCAGTCTAGGGGGGAAATCTGTA
	Melopsittacus_undulatus    AGAGATGTGTCAAATAATCCAGAGGAAAGCAGCTCAGA----------------------
	Anas_platyrhynchos         ------------------------------------------------------------
	Gallus_gallus              ------------------------------------------------------------
	Meleagris_gallopavo_Ch1    ------------------------------------------------------------
	Meleagris_gallopavo_ZCh    ------------------------------------------------------------
	Taeniopygia_guttata        ------------------------------------------------------------

	[                          5101      5111      5121      5131      5141      5151      ]
	[                          |         |         |         |         |         |         ]
	Crocodylus_niloticus_mRNA  ----------AATTCAGCCCAATACTGTGAACATTTAATGACCCCTACCTGGAGACGAAA
	Alligator_mississippiensis ----------AATTCAGCCCAATACCGTGAACGCTTAATGACCCCTACCTGGAGACCAAA
	Chrysemys_picta            TGGCCAACTGACCTCCTTCTAATAATTCTACCTTAGAACAACCCAGA-CGGTAGGTCAAA
	Melopsittacus_undulatus    --------------CTGTGTACCACTGCAAAAAAGGAGTAATGCATGTCTTTAATTATCA
	Anas_platyrhynchos         ------------------------------------------------------------
	Gallus_gallus              ------------------------------------------------------------
	Meleagris_gallopavo_Ch1    ------------------------------------------------------------
	Meleagris_gallopavo_ZCh    ------------------------------------------------------------
	Taeniopygia_guttata        ------------------------------------------------------------

	[                          5161      5171      5181      5191      5201      5211      ]
	[                          |         |         |         |         |         |         ]
	Crocodylus_niloticus_mRNA  AACACTCCAATGACAATCTGAAACACTACACACTATAGCA-------------GTGGTTC
	Alligator_mississippiensis AACACTCCAATGACAATCTCAAACACTGCACACTATAGCA-------------GTGGTTC
	Chrysemys_picta            AATACTCCAGTAACATCCCCAAACACTGAACCGTCCAATA-------------GTGTTTC
	Melopsittacus_undulatus    AGCAAAGAGAAGATAGCCTAAGAAGCTAAATTAGCATACATGTAAGTTATTCTGCAATTC
	Anas_platyrhynchos         ------------------------------------------------------------
	Gallus_gallus              ------------------------------------------------------------
	Meleagris_gallopavo_Ch1    ------------------------------------------------------------
	Meleagris_gallopavo_ZCh    ------------------------------------------------------------
	Taeniopygia_guttata        ------------------------------------------------------------

	[                          5221      5231      5241      5251      5261      5271      ]
	[                          |         |         |         |         |         |         ]
	Crocodylus_niloticus_mRNA  TGCAGGGCATGAAGACAGCACTGGGCAATCTCACATGGAAAAGTAACAAGTTTCAGGGCA
	Alligator_mississippiensis TGCAGGGCATGAGGACAGCACTGGGCAATCTCACATGGAAAAGTAACAAGTTTCAGAGCA
	Chrysemys_picta            TACAGAGTTTGAGGCCAGCACTGTTGAATTTTTTTTAATTAGAAAAGTAACATAGCAGAA
	Melopsittacus_undulatus    TTAGTAGCATTAGAAATGGACGAGGAAAGATGCTGTGCTGAAGAAAAGGCATCTGCCCAA
	Anas_platyrhynchos         ------------------------------------------------------------
	Gallus_gallus              ------------------------------------------------------------
	Meleagris_gallopavo_Ch1    ------------------------------------------------------------
	Meleagris_gallopavo_ZCh    ------------------------------------------------------------
	Taeniopygia_guttata        ------------------------------------------------------------

	[                          5281      5291      5301      5311      5321      5331      ]
	[                          |         |         |         |         |         |         ]
	Crocodylus_niloticus_mRNA  TGTGGGC----------TTTGTTTATATAAGCTAGGCATTGTGGGGCATCTGATGT----
	Alligator_mississippiensis TTTGGTC----------CTTGTTTATATAAGCTAGGCATTGTGGGGCATTTGATGT----
	Chrysemys_picta            TTTGGAGNNNNNNNNNNTTT---------GACTAGATATTGCAAGGCGATTTATTTATCT
	Melopsittacus_undulatus    -----------------------------------------AAGGTATGT-AGGTCCCAC
	Anas_platyrhynchos         ------------------------------------------------------------
	Gallus_gallus              ------------------------------------------------------------
	Meleagris_gallopavo_Ch1    ------------------------------------------------------------
	Meleagris_gallopavo_ZCh    ------------------------------------------------------------
	Taeniopygia_guttata        ------------------------------------------------------------

	[                          5341      5351      5361      5371      5381      5391      ]
	[                          |         |         |         |         |         |         ]
	Crocodylus_niloticus_mRNA  ---TATATTGACCTGCTGGTAATGTCCCAGGCAGCACAGTTTTCTGGACAGAAGCT----
	Alligator_mississippiensis ---TATATTGACCTGCTGGTAATGTCCCAAGCAGCACAGTTTTCTGGACAGAAGCT----
	Chrysemys_picta            AAACCTACTGCCAGAACTATCTATTCCCAAACAG--TAGTTTTTTAGACAAAAACGCTAA
	Melopsittacus_undulatus    AGCTTTACTAGTCTGATAGCTTTTGACATGAGTAAATTCTCTCTTTGTATAACACTTCCT
	Anas_platyrhynchos         ------------------------------------------------------------
	Gallus_gallus              ------------------------------------------------------------
	Meleagris_gallopavo_Ch1    ------------------------------------------------------------
	Meleagris_gallopavo_ZCh    ------------------------------------------------------------
	Taeniopygia_guttata        ------------------------------------------------------------

	[                          5401      5411      5421      5431      5441      5451      ]
	[                          |         |         |         |         |         |         ]
	Crocodylus_niloticus_mRNA  GAAAAACATCTACTGCCAGACATCGAGAATCTTCTTTACTTGCACTGCTTAGCTCTGTGT
	Alligator_mississippiensis GAAAAACATCTACTGCCAGGCATCAAGAATCTTCTTTACTTGCACTGCTTAGCTCTGTGT
	Chrysemys_picta            GAAGTATGTCTGCGGCTAGGAATCAACATTCCTTTGCAATT-CAATGCTTAACCCCGTGT
	Melopsittacus_undulatus    TCCACTTCCAAATACATTGGGGCAGTTATTCTTTTAAAGCATCAATAC-CAGCTTTGTGT
	Anas_platyrhynchos         ------------------------------------------------------------
	Gallus_gallus              ------------------------------------------------------------
	Meleagris_gallopavo_Ch1    ------------------------------------------------------------
	Meleagris_gallopavo_ZCh    ------------------------------------------------------------
	Taeniopygia_guttata        ------------------------------------------------------------

	[                          5461      5471      5481      5491      5501      5511      ]
	[                          |         |         |         |         |         |         ]
	Crocodylus_niloticus_mRNA  GAAAG---CTCTCTAGTTTTG----CA---TGCCAGCTATAGTTGCTGCAGGCTCCATGG
	Alligator_mississippiensis CAAAG---CTCTCTAGTTTTG----CA---TGCCAGCTATAGTTGCTGCAGGCTCCATGG
	Chrysemys_picta            TAAAT---TTGGC-AACTTTG----CA---TATCAGCTACATTTGTTATACTGTGCGTCA
	Melopsittacus_undulatus    -AAAGGACATGCCTACCTGGAATCACATGGTATGAGGCAGAAGTCTGCCGTCATGCTAGA
	Anas_platyrhynchos         ------------------------------------------------------------
	Gallus_gallus              ------------------------------------------------------------
	Meleagris_gallopavo_Ch1    ------------------------------------------------------------
	Meleagris_gallopavo_ZCh    ------------------------------------------------------------
	Taeniopygia_guttata        ------------------------------------------------------------

	[                          5521      5531      5541      5551      5561      5571      ]
	[                          |         |         |         |         |         |         ]
	Crocodylus_niloticus_mRNA  GTGCAGTCAGTGCTTTTCAT-AGCAATGGATTTACTAGAGCTCTGGTTCATTGGTTTTGT
	Alligator_mississippiensis GTGCAGTCAGTGCTTTTAAT-AGCAATGGATTTACTAGAGCTCTGGTTGATTGGTTTTGT
	Chrysemys_picta            GTGCAATCAGTGCTTTCGATAACGAATGGATTTTCTAGCGCCCTGACGGATAGGCACTGT
	Melopsittacus_undulatus    ATGTGCTCGGGCCTTTCTTCCTTAAGT---TTCACCAAAACAAAAAAATATCATTCAGGG
	Anas_platyrhynchos         ------------------------------------------------------------
	Gallus_gallus              ------------------------------------------------------------
	Meleagris_gallopavo_Ch1    ------------------------------------------------------------
	Meleagris_gallopavo_ZCh    ------------------------------------------------------------
	Taeniopygia_guttata        ------------------------------------------------------------

	[                          5581      5591      5601      5611      5621      5631    ]
	[                          |         |         |         |         |         |    ]
	Crocodylus_niloticus_mRNA  GACCACA-AGCATTACCAATTGGAAATAAAATTAATTTTAAATTTCAGACAATA
	Alligator_mississippiensis GACCACA-AGCATTGCCAATTGGAAATAAAATTAGTT-TAAATTTC--------
	Chrysemys_picta            GGCTGCAGAAGCTAACAAATTGGAAATAAAATCAGTT-AAAGTTTC--------
	Melopsittacus_undulatus    AAGCGTATCATTCAGGTGGATGCCAAACAGATTCATT--AAGCTATACACAGGA
	Anas_platyrhynchos         ------------------------------------------------------
	Gallus_gallus              ------------------------------------------------------
	Meleagris_gallopavo_Ch1    ------------------------------------------------------
	Meleagris_gallopavo_ZCh    ------------------------------------------------------
	Taeniopygia_guttata        ------------------------------------------------------

;
End;
[Ensembl coordinates and accession numbers as follows:
Crocodylus niliticus: GU344683
Alligator mississippiensis: AKHW01001057
Chrysemys picta: scaffold:ChrPicBel3.0.1:JH584398.1:436125:446317:1
Melopsittacus undulatus: scaffold:MelUnd6.3:JH556633.1:9374785:9378384:-1
Gallus gallus: chromosome:WASHUC2:Z:53353820:53356107:-1
Anas platyrhynchos: scaffold:duck1:scaffold247:1804773:1806995:1
Meleagris_gallopavo: chromosome:UMD2:Z:57625980:57627138:-1; Z chromosome and chromosome:UMD2:1:175916858:175917561:1; Chromosome_1
Taeniopygia guttata: chromosome:taeGut3.2.4:Z:4482223:4482847:-1; _Z_Chromosome]
