# Supplementary material for: Molecular decay of enamel matrix protein genes in turtles and other edentulous amniotes
Source: BMC Evol Biol. 2013 Jan 23;13:20. doi: 10.1186/1471-2148-13-20 (PMC3562159; doi:10.1186/1471-2148-13-20)
Supplement: Additional file 3 — Nexus alignment of AMBN exon sequences for two crocodylians, one testudine, and one bird. The start and stop codons in crocodylians occur at positions 127–129 (exon 2) and 1374–1376 (exon 11), respectively. [file 1471-2148-13-20-S3.nex]

#NEXUS

Begin DATA;
	Dimensions ntax=35 nchar=1867;
	Format datatype=NUCLEOTIDE interleave gap=-;
	Matrix
	[                                 1         11        21        31        41        51        ]
	[                                 |         |         |         |         |         |         ]
	Caimen_crocodilus_mRNA            AAAGGGAATTCACAAATGATTGCCATACAAAACCAAGACTTCATCTTGTGAAGGTTTTTG
	Alligator_mississippiensis_Exon1  AAGGGAAATTCACAAATGATTGCCATACAAAACCAAGACTTTATCTTGTGAAGGTTTTTG
	Chrysemys_picta_Exon1             ----GAAAACTCCTGTGTTCTGCCACAAAACACAAAATCTTTATCTCGTGAAGATTTCT-
	Alligator_mississippiensis_Exon2  ------------------------------------------------------------
	Chrysemys_picta_Exon2             ------------------------------------------------------------
	Anas_platyrhynchos_Exon2          ------------------------------------------------------------
	Gallus_gallus_Exon2               ------------------------------------------------------------
	Alligator_mississippiensis_Exon3  ------------------------------------------------------------
	Chrysemys_picta_Exon3             ------------------------------------------------------------
	Anas_platyrhynchos_Exon3          ------------------------------------------------------------
	Gallus_gallus_Exon3               ------------------------------------------------------------
	Alligator_mississippiensis_Exon4  ------------------------------------------------------------
	Alligator_mississippiensis_Exon5  ------------------------------------------------------------
	Anas_platyrhynchos_Exon5          ------------------------------------------------------------
	Gallus_gallus_Exon5               ------------------------------------------------------------
	Alligator_mississippiensis_Exon6  ------------------------------------------------------------
	Chrysemys_picta_Exon6             ------------------------------------------------------------
	Anas_platyrhynchos_Exon6          ------------------------------------------------------------
	Gallus_gallus_Exon6               ------------------------------------------------------------
	Taeniopygia_guttata_Exon6         ------------------------------------------------------------
	Alligator_mississippiensis_Exon7  ------------------------------------------------------------
	Anas_platyrhynchos_Exon7          ------------------------------------------------------------
	Taeniopygia_guttata_Exon7         ------------------------------------------------------------
	Melopsittacus_undulatus_Exon7     ------------------------------------------------------------
	Alligator_mississippiensis_Exon8  ------------------------------------------------------------
	Chrysemys_picta_Exons8            ------------------------------------------------------------
	Anas_platyrhynchos_Exon8          ------------------------------------------------------------
	Taeniopygia_guttata_Exon8         ------------------------------------------------------------
	Melopsittacus_undulatus_Exon8     ------------------------------------------------------------
	Alligator_mississippiensis_Exon9  ------------------------------------------------------------
	Chrysemys_picta_Exon9             ------------------------------------------------------------
	Alligator_mississippiensis_Exon10 ------------------------------------------------------------
	Chrysemys_picta_Exon10            ------------------------------------------------------------
	Alligator_mississippiensis_Exon11 ------------------------------------------------------------
	Chrysemys_picta_Exon11            ------------------------------------------------------------

	[                                 61        71        81        91        101       111       ]
	[                                 |         |         |         |         |         |         ]
	Caimen_crocodilus_mRNA            AGACTTGGATCTGCAGGTTCTAAAAAAGCAGCTCAAGCCAGCTA-ATCAAGGTAGAGCTC
	Alligator_mississippiensis_Exon1  AGACTTGGATCTGCAGGTTCTAAAAAAGCAGCTCAAGCCGGCTA-ATCAAG---------
	Chrysemys_picta_Exon1             CTACTTCCATCACCAGAATCAGGAAGAGCAGTTCAGGTAACATTCATCA-----------
	Alligator_mississippiensis_Exon2  ---------------------------------------------------GTAGAGCTC
	Chrysemys_picta_Exon2             ---------------------------------------------------AGAGATCTC
	Anas_platyrhynchos_Exon2          ---------------------------------------------------GAAGCTTTT
	Gallus_gallus_Exon2               ---------------------------------------------------GAAGCTCTT
	Alligator_mississippiensis_Exon3  ------------------------------------------------------------
	Chrysemys_picta_Exon3             ------------------------------------------------------------
	Anas_platyrhynchos_Exon3          ------------------------------------------------------------
	Gallus_gallus_Exon3               ------------------------------------------------------------
	Alligator_mississippiensis_Exon4  ------------------------------------------------------------
	Alligator_mississippiensis_Exon5  ------------------------------------------------------------
	Anas_platyrhynchos_Exon5          ------------------------------------------------------------
	Gallus_gallus_Exon5               ------------------------------------------------------------
	Alligator_mississippiensis_Exon6  ------------------------------------------------------------
	Chrysemys_picta_Exon6             ------------------------------------------------------------
	Anas_platyrhynchos_Exon6          ------------------------------------------------------------
	Gallus_gallus_Exon6               ------------------------------------------------------------
	Taeniopygia_guttata_Exon6         ------------------------------------------------------------
	Alligator_mississippiensis_Exon7  ------------------------------------------------------------
	Anas_platyrhynchos_Exon7          ------------------------------------------------------------
	Taeniopygia_guttata_Exon7         ------------------------------------------------------------
	Melopsittacus_undulatus_Exon7     ------------------------------------------------------------
	Alligator_mississippiensis_Exon8  ------------------------------------------------------------
	Chrysemys_picta_Exons8            ------------------------------------------------------------
	Anas_platyrhynchos_Exon8          ------------------------------------------------------------
	Taeniopygia_guttata_Exon8         ------------------------------------------------------------
	Melopsittacus_undulatus_Exon8     ------------------------------------------------------------
	Alligator_mississippiensis_Exon9  ------------------------------------------------------------
	Chrysemys_picta_Exon9             ------------------------------------------------------------
	Alligator_mississippiensis_Exon10 ------------------------------------------------------------
	Chrysemys_picta_Exon10            ------------------------------------------------------------
	Alligator_mississippiensis_Exon11 ------------------------------------------------------------
	Chrysemys_picta_Exon11            ------------------------------------------------------------

	[                                 121       131       141       151       161       171       ]
	[                                 |         |         |         |         |         |         ]
	Caimen_crocodilus_mRNA            TGAAATATGAATGTCTGGATGCTGACGTTATGCCTCCTAGGCACAGGGTTTGCTTTGCCA
	Alligator_mississippiensis_Exon1  ------------------------------------------------------------
	Chrysemys_picta_Exon1             ------------------------------------------------------------
	Alligator_mississippiensis_Exon2  TGAAATATGAATGTCTGGATGCTGACGTTATGCCTCCTAGGCACAGGGTTTGCTTTGCCA
	Chrysemys_picta_Exon2             TGACATATGAATGACTGGATGCTGATTTTATGCTACCTAGACACAGGTTTTGCTCTGCCA
	Anas_platyrhynchos_Exon2          GGAAATATGAATGACCATATGCTGATTTTATGCCTCCTTGGTATAAGTGTTGCTCTGCCA
	Gallus_gallus_Exon2               GGAAATGGGCATGACTTTATGTGTATTTCATGTCTCCTTAGCACAAGTGTTGCTCTGCCT
	Alligator_mississippiensis_Exon3  ------------------------------------------------------------
	Chrysemys_picta_Exon3             ------------------------------------------------------------
	Anas_platyrhynchos_Exon3          ------------------------------------------------------------
	Gallus_gallus_Exon3               ------------------------------------------------------------
	Alligator_mississippiensis_Exon4  ------------------------------------------------------------
	Alligator_mississippiensis_Exon5  ------------------------------------------------------------
	Anas_platyrhynchos_Exon5          ------------------------------------------------------------
	Gallus_gallus_Exon5               ------------------------------------------------------------
	Alligator_mississippiensis_Exon6  ------------------------------------------------------------
	Chrysemys_picta_Exon6             ------------------------------------------------------------
	Anas_platyrhynchos_Exon6          ------------------------------------------------------------
	Gallus_gallus_Exon6               ------------------------------------------------------------
	Taeniopygia_guttata_Exon6         ------------------------------------------------------------
	Alligator_mississippiensis_Exon7  ------------------------------------------------------------
	Anas_platyrhynchos_Exon7          ------------------------------------------------------------
	Taeniopygia_guttata_Exon7         ------------------------------------------------------------
	Melopsittacus_undulatus_Exon7     ------------------------------------------------------------
	Alligator_mississippiensis_Exon8  ------------------------------------------------------------
	Chrysemys_picta_Exons8            ------------------------------------------------------------
	Anas_platyrhynchos_Exon8          ------------------------------------------------------------
	Taeniopygia_guttata_Exon8         ------------------------------------------------------------
	Melopsittacus_undulatus_Exon8     ------------------------------------------------------------
	Alligator_mississippiensis_Exon9  ------------------------------------------------------------
	Chrysemys_picta_Exon9             ------------------------------------------------------------
	Alligator_mississippiensis_Exon10 ------------------------------------------------------------
	Chrysemys_picta_Exon10            ------------------------------------------------------------
	Alligator_mississippiensis_Exon11 ------------------------------------------------------------
	Chrysemys_picta_Exon11            ------------------------------------------------------------

	[                                 181       191       201       211       221       231       ]
	[                                 |         |         |         |         |         |         ]
	Caimen_crocodilus_mRNA            ATGTACCCTCAGCATACTGGGACACGTGGAATGGCTAGTATGAGCCTT--GAGATGAGAC
	Alligator_mississippiensis_Exon1  ------------------------------------------------------------
	Chrysemys_picta_Exon1             ------------------------------------------------------------
	Alligator_mississippiensis_Exon2  ------------------------------------------------------------
	Chrysemys_picta_Exon2             ------------------------------------------------------------
	Anas_platyrhynchos_Exon2          ------------------------------------------------------------
	Gallus_gallus_Exon2               ------------------------------------------------------------
	Alligator_mississippiensis_Exon3  ATGTACCCTCAGCATACTGGGACACGTGGAATGGCTAGTATGAG-CCTT-GAG-------
	Chrysemys_picta_Exon3             CTGTACTCTCAGCA----GG----C-TGGAATGGCTAGTTTAAG-CCTT-GAG-------
	Anas_platyrhynchos_Exon3          ACGTACCCTCAGCATGCTAGACCACAGGGAATGGC--GTTGAGG--TTT-GTA-------
	Gallus_gallus_Exon3               ATGTACCCTCAACATTACAGGCCCCAGGTAGTGACCAGTATAAGACCCCAGTA-------
	Alligator_mississippiensis_Exon4  -----------------------------------------------------ATGAGGC
	Alligator_mississippiensis_Exon5  ------------------------------------------------------------
	Anas_platyrhynchos_Exon5          ------------------------------------------------------------
	Gallus_gallus_Exon5               ------------------------------------------------------------
	Alligator_mississippiensis_Exon6  ------------------------------------------------------------
	Chrysemys_picta_Exon6             ------------------------------------------------------------
	Anas_platyrhynchos_Exon6          ------------------------------------------------------------
	Gallus_gallus_Exon6               ------------------------------------------------------------
	Taeniopygia_guttata_Exon6         ------------------------------------------------------------
	Alligator_mississippiensis_Exon7  ------------------------------------------------------------
	Anas_platyrhynchos_Exon7          ------------------------------------------------------------
	Taeniopygia_guttata_Exon7         ------------------------------------------------------------
	Melopsittacus_undulatus_Exon7     ------------------------------------------------------------
	Alligator_mississippiensis_Exon8  ------------------------------------------------------------
	Chrysemys_picta_Exons8            ------------------------------------------------------------
	Anas_platyrhynchos_Exon8          ------------------------------------------------------------
	Taeniopygia_guttata_Exon8         ------------------------------------------------------------
	Melopsittacus_undulatus_Exon8     ------------------------------------------------------------
	Alligator_mississippiensis_Exon9  ------------------------------------------------------------
	Chrysemys_picta_Exon9             ------------------------------------------------------------
	Alligator_mississippiensis_Exon10 ------------------------------------------------------------
	Chrysemys_picta_Exon10            ------------------------------------------------------------
	Alligator_mississippiensis_Exon11 ------------------------------------------------------------
	Chrysemys_picta_Exon11            ------------------------------------------------------------

	[                                 241       251       261       271       281       291       ]
	[                                 |         |         |         |         |         |         ]
	Caimen_crocodilus_mRNA            AATATGGTCGACAAAACATGAACATGCTTCCACAGTATGGTCGGTACGACTATGGTGAAC
	Alligator_mississippiensis_Exon1  ------------------------------------------------------------
	Chrysemys_picta_Exon1             ------------------------------------------------------------
	Alligator_mississippiensis_Exon2  ------------------------------------------------------------
	Chrysemys_picta_Exon2             ------------------------------------------------------------
	Anas_platyrhynchos_Exon2          ------------------------------------------------------------
	Gallus_gallus_Exon2               ------------------------------------------------------------
	Alligator_mississippiensis_Exon3  ------------------------------------------------------------
	Chrysemys_picta_Exon3             ------------------------------------------------------------
	Anas_platyrhynchos_Exon3          ------------------------------------------------------------
	Gallus_gallus_Exon3               ------------------------------------------------------------
	Alligator_mississippiensis_Exon4  AATATGGTCGACAAAACATGAACATGCTTCCACAG-------------------------
	Alligator_mississippiensis_Exon5  -----------------------------------TATGGTCGGTACGACTATGGTGAAC
	Anas_platyrhynchos_Exon5          -----------------------------------CATAGCCACTATGAATATGGAAAGC
	Gallus_gallus_Exon5               -----------------------------------NNNNNNNNNNNNNNNNNNNNNNNNN
	Alligator_mississippiensis_Exon6  ------------------------------------------------------------
	Chrysemys_picta_Exon6             ------------------------------------------------------------
	Anas_platyrhynchos_Exon6          ------------------------------------------------------------
	Gallus_gallus_Exon6               ------------------------------------------------------------
	Taeniopygia_guttata_Exon6         ------------------------------------------------------------
	Alligator_mississippiensis_Exon7  ------------------------------------------------------------
	Anas_platyrhynchos_Exon7          ------------------------------------------------------------
	Taeniopygia_guttata_Exon7         ------------------------------------------------------------
	Melopsittacus_undulatus_Exon7     ------------------------------------------------------------
	Alligator_mississippiensis_Exon8  ------------------------------------------------------------
	Chrysemys_picta_Exons8            ------------------------------------------------------------
	Anas_platyrhynchos_Exon8          ------------------------------------------------------------
	Taeniopygia_guttata_Exon8         ------------------------------------------------------------
	Melopsittacus_undulatus_Exon8     ------------------------------------------------------------
	Alligator_mississippiensis_Exon9  ------------------------------------------------------------
	Chrysemys_picta_Exon9             ------------------------------------------------------------
	Alligator_mississippiensis_Exon10 ------------------------------------------------------------
	Chrysemys_picta_Exon10            ------------------------------------------------------------
	Alligator_mississippiensis_Exon11 ------------------------------------------------------------
	Chrysemys_picta_Exon11            ------------------------------------------------------------

	[                                 301       311       321       331       341       351       ]
	[                                 |         |         |         |         |         |         ]
	Caimen_crocodilus_mRNA            CATTTAATTCAGTCTGGCTGCATGGTCTTCTCCCACCACACTCTTCATTTCCATGGTTAC
	Alligator_mississippiensis_Exon1  ------------------------------------------------------------
	Chrysemys_picta_Exon1             ------------------------------------------------------------
	Alligator_mississippiensis_Exon2  ------------------------------------------------------------
	Chrysemys_picta_Exon2             ------------------------------------------------------------
	Anas_platyrhynchos_Exon2          ------------------------------------------------------------
	Gallus_gallus_Exon2               ------------------------------------------------------------
	Alligator_mississippiensis_Exon3  ------------------------------------------------------------
	Chrysemys_picta_Exon3             ------------------------------------------------------------
	Anas_platyrhynchos_Exon3          ------------------------------------------------------------
	Gallus_gallus_Exon3               ------------------------------------------------------------
	Alligator_mississippiensis_Exon4  ------------------------------------------------------------
	Alligator_mississippiensis_Exon5  CATTTAATTCAGTCTGGCTGCATGGTCTTCTCCCACCACACTCTTCATTTCCATGGTTAC
	Anas_platyrhynchos_Exon5          CCTTTAACTCTATCTGATGGCATGGATTTCTGTTGGCATATTCTTCATATACCTGGCCAA
	Gallus_gallus_Exon5               NNNNNNNNNNNNNNNNNNNNNNNNNNNNTCCTGTCCCATATTCTTCCTATCCTTGGCCAA
	Alligator_mississippiensis_Exon6  ------------------------------------------------------------
	Chrysemys_picta_Exon6             ------------------------------------------------------------
	Anas_platyrhynchos_Exon6          ------------------------------------------------------------
	Gallus_gallus_Exon6               ------------------------------------------------------------
	Taeniopygia_guttata_Exon6         ------------------------------------------------------------
	Alligator_mississippiensis_Exon7  ------------------------------------------------------------
	Anas_platyrhynchos_Exon7          ------------------------------------------------------------
	Taeniopygia_guttata_Exon7         ------------------------------------------------------------
	Melopsittacus_undulatus_Exon7     ------------------------------------------------------------
	Alligator_mississippiensis_Exon8  ------------------------------------------------------------
	Chrysemys_picta_Exons8            ------------------------------------------------------------
	Anas_platyrhynchos_Exon8          ------------------------------------------------------------
	Taeniopygia_guttata_Exon8         ------------------------------------------------------------
	Melopsittacus_undulatus_Exon8     ------------------------------------------------------------
	Alligator_mississippiensis_Exon9  ------------------------------------------------------------
	Chrysemys_picta_Exon9             ------------------------------------------------------------
	Alligator_mississippiensis_Exon10 ------------------------------------------------------------
	Chrysemys_picta_Exon10            ------------------------------------------------------------
	Alligator_mississippiensis_Exon11 ------------------------------------------------------------
	Chrysemys_picta_Exon11            ------------------------------------------------------------

	[                                 361       371       381       391       401       411       ]
	[                                 |         |         |         |         |         |         ]
	Caimen_crocodilus_mRNA            AGCAAAGACCACAAGAACATGAGACCCAACAGTATGAATATGCAATGCCTGTACATCCAC
	Alligator_mississippiensis_Exon1  ------------------------------------------------------------
	Chrysemys_picta_Exon1             ------------------------------------------------------------
	Alligator_mississippiensis_Exon2  ------------------------------------------------------------
	Chrysemys_picta_Exon2             ------------------------------------------------------------
	Anas_platyrhynchos_Exon2          ------------------------------------------------------------
	Gallus_gallus_Exon2               ------------------------------------------------------------
	Alligator_mississippiensis_Exon3  ------------------------------------------------------------
	Chrysemys_picta_Exon3             ------------------------------------------------------------
	Anas_platyrhynchos_Exon3          ------------------------------------------------------------
	Gallus_gallus_Exon3               ------------------------------------------------------------
	Alligator_mississippiensis_Exon4  ------------------------------------------------------------
	Alligator_mississippiensis_Exon5  AGCAAAGACCACAAGAACGTGAGACCCAACAG----------------------------
	Anas_platyrhynchos_Exon5          GGCAAAAGACTTGGGAATGCGAGACCCAACAG----------------------------
	Gallus_gallus_Exon5               GACAAAGGGCACAGAAATATGAGACCCAAAAG----------------------------
	Alligator_mississippiensis_Exon6  --------------------------------TATGAATATGCAATGCCTGTACATCCAC
	Chrysemys_picta_Exon6             --------------------------------TATGAATCGGCCTGGCCTGTGCACCCTT
	Anas_platyrhynchos_Exon6          --------------------------------TATGAATAACCAATACCTGTCTATCCTC
	Gallus_gallus_Exon6               --------------------------------TATGAACATGCAATACCTGTCTACCTTC
	Taeniopygia_guttata_Exon6         --------------------------------TACAAACACACAATGCTGATCTATCCTA
	Alligator_mississippiensis_Exon7  ------------------------------------------------------------
	Anas_platyrhynchos_Exon7          ------------------------------------------------------------
	Taeniopygia_guttata_Exon7         ------------------------------------------------------------
	Melopsittacus_undulatus_Exon7     ------------------------------------------------------------
	Alligator_mississippiensis_Exon8  ------------------------------------------------------------
	Chrysemys_picta_Exons8            ------------------------------------------------------------
	Anas_platyrhynchos_Exon8          ------------------------------------------------------------
	Taeniopygia_guttata_Exon8         ------------------------------------------------------------
	Melopsittacus_undulatus_Exon8     ------------------------------------------------------------
	Alligator_mississippiensis_Exon9  ------------------------------------------------------------
	Chrysemys_picta_Exon9             ------------------------------------------------------------
	Alligator_mississippiensis_Exon10 ------------------------------------------------------------
	Chrysemys_picta_Exon10            ------------------------------------------------------------
	Alligator_mississippiensis_Exon11 ------------------------------------------------------------
	Chrysemys_picta_Exon11            ------------------------------------------------------------

	[                                 421       431       441       451       461       471       ]
	[                                 |         |         |         |         |         |         ]
	Caimen_crocodilus_mRNA            CACCTCTGCCATCGCTGCAGACCCCACTTCAGCCACAGCAACCAAGATTACAGGCTCAGA
	Alligator_mississippiensis_Exon1  ------------------------------------------------------------
	Chrysemys_picta_Exon1             ------------------------------------------------------------
	Alligator_mississippiensis_Exon2  ------------------------------------------------------------
	Chrysemys_picta_Exon2             ------------------------------------------------------------
	Anas_platyrhynchos_Exon2          ------------------------------------------------------------
	Gallus_gallus_Exon2               ------------------------------------------------------------
	Alligator_mississippiensis_Exon3  ------------------------------------------------------------
	Chrysemys_picta_Exon3             ------------------------------------------------------------
	Anas_platyrhynchos_Exon3          ------------------------------------------------------------
	Gallus_gallus_Exon3               ------------------------------------------------------------
	Alligator_mississippiensis_Exon4  ------------------------------------------------------------
	Alligator_mississippiensis_Exon5  ------------------------------------------------------------
	Anas_platyrhynchos_Exon5          ------------------------------------------------------------
	Gallus_gallus_Exon5               ------------------------------------------------------------
	Alligator_mississippiensis_Exon6  CACCTCTGCCATCGCAGCAGACCCCACTTCAGCCACAGCAACCAAGATTACAGGCTCAGA
	Chrysemys_picta_Exon6             CACCTCCGCTATTACAGAAGATGGCTCTTCAACTGAAACAACTTCAAT------------
	Anas_platyrhynchos_Exon6          TTCTGCTGCCTCCCAGAAGACACTGCTTCGAACC-CAGCAACCCATCTTACAAGCACAAA
	Gallus_gallus_Exon6               TTAGGCTGCCACCCCAGAAGACATCATTTTAACTCTGCGAATCCAAGTTACAAGCACAAA
	Taeniopygia_guttata_Exon6         CACCATTGCCATCCCAGCAGAAACCTCTTTGACCCTGTCAGCCTAGGCTGCAAGATCAAA
	Alligator_mississippiensis_Exon7  ------------------------------------------------------------
	Anas_platyrhynchos_Exon7          ------------------------------------------------------------
	Taeniopygia_guttata_Exon7         ------------------------------------------------------------
	Melopsittacus_undulatus_Exon7     ------------------------------------------------------------
	Alligator_mississippiensis_Exon8  ------------------------------------------------------------
	Chrysemys_picta_Exons8            ------------------------------------------------------------
	Anas_platyrhynchos_Exon8          ------------------------------------------------------------
	Taeniopygia_guttata_Exon8         ------------------------------------------------------------
	Melopsittacus_undulatus_Exon8     ------------------------------------------------------------
	Alligator_mississippiensis_Exon9  ------------------------------------------------------------
	Chrysemys_picta_Exon9             ------------------------------------------------------------
	Alligator_mississippiensis_Exon10 ------------------------------------------------------------
	Chrysemys_picta_Exon10            ------------------------------------------------------------
	Alligator_mississippiensis_Exon11 ------------------------------------------------------------
	Chrysemys_picta_Exon11            ------------------------------------------------------------

	[                                 481       491       501       511       521       531       ]
	[                                 |         |         |         |         |         |         ]
	Caimen_crocodilus_mRNA            ATCCTTCCTTGCGCTCAACGCTGCCCACAAAGCAAGGTCAAATACAGCTGAACGAAGCGT
	Alligator_mississippiensis_Exon1  ------------------------------------------------------------
	Chrysemys_picta_Exon1             ------------------------------------------------------------
	Alligator_mississippiensis_Exon2  ------------------------------------------------------------
	Chrysemys_picta_Exon2             ------------------------------------------------------------
	Anas_platyrhynchos_Exon2          ------------------------------------------------------------
	Gallus_gallus_Exon2               ------------------------------------------------------------
	Alligator_mississippiensis_Exon3  ------------------------------------------------------------
	Chrysemys_picta_Exon3             ------------------------------------------------------------
	Anas_platyrhynchos_Exon3          ------------------------------------------------------------
	Gallus_gallus_Exon3               ------------------------------------------------------------
	Alligator_mississippiensis_Exon4  ------------------------------------------------------------
	Alligator_mississippiensis_Exon5  ------------------------------------------------------------
	Anas_platyrhynchos_Exon5          ------------------------------------------------------------
	Gallus_gallus_Exon5               ------------------------------------------------------------
	Alligator_mississippiensis_Exon6  ATCCTTCCCTGCACTCAACACTGCCCTCAAAGCAAGGTCAAATACAGCAGAACGAAGTGT
	Chrysemys_picta_Exon6             ATCCTTTCCCACAACC--AACTCAGATGCCTGCAAGG-CAAGG-CCGCAGAATGAAGTG-
	Anas_platyrhynchos_Exon6          ACCCATTGCTGCAGCCTATGCTGCGGATCCAGCT----------CAGTGCAATGAAGTGC
	Gallus_gallus_Exon6               ACCCACTGCTGAATCCTATACTGCAGTCCCACCC----------CAGCACAATAAAGCAC
	Taeniopygia_guttata_Exon6         ACCCACTGCTGCTGCCCAAGAAAAAATCCCAGCC----------CAGTGCATTGAAGCAC
	Alligator_mississippiensis_Exon7  ------------------------------------------------------------
	Anas_platyrhynchos_Exon7          ------------------------------------------------------------
	Taeniopygia_guttata_Exon7         ------------------------------------------------------------
	Melopsittacus_undulatus_Exon7     ------------------------------------------------------------
	Alligator_mississippiensis_Exon8  ------------------------------------------------------------
	Chrysemys_picta_Exons8            ------------------------------------------------------------
	Anas_platyrhynchos_Exon8          ------------------------------------------------------------
	Taeniopygia_guttata_Exon8         ------------------------------------------------------------
	Melopsittacus_undulatus_Exon8     ------------------------------------------------------------
	Alligator_mississippiensis_Exon9  ------------------------------------------------------------
	Chrysemys_picta_Exon9             ------------------------------------------------------------
	Alligator_mississippiensis_Exon10 ------------------------------------------------------------
	Chrysemys_picta_Exon10            ------------------------------------------------------------
	Alligator_mississippiensis_Exon11 ------------------------------------------------------------
	Chrysemys_picta_Exon11            ------------------------------------------------------------

	[                                 541       551       561       571       581       591       ]
	[                                 |         |         |         |         |         |         ]
	Caimen_crocodilus_mRNA            TGCTGCCCGTCCAAGT------GGGACAGCCACCACTGCAGCAAGGAGAACTGCCTGGGA
	Alligator_mississippiensis_Exon1  ------------------------------------------------------------
	Chrysemys_picta_Exon1             ------------------------------------------------------------
	Alligator_mississippiensis_Exon2  ------------------------------------------------------------
	Chrysemys_picta_Exon2             ------------------------------------------------------------
	Anas_platyrhynchos_Exon2          ------------------------------------------------------------
	Gallus_gallus_Exon2               ------------------------------------------------------------
	Alligator_mississippiensis_Exon3  ------------------------------------------------------------
	Chrysemys_picta_Exon3             ------------------------------------------------------------
	Anas_platyrhynchos_Exon3          ------------------------------------------------------------
	Gallus_gallus_Exon3               ------------------------------------------------------------
	Alligator_mississippiensis_Exon4  ------------------------------------------------------------
	Alligator_mississippiensis_Exon5  ------------------------------------------------------------
	Anas_platyrhynchos_Exon5          ------------------------------------------------------------
	Gallus_gallus_Exon5               ------------------------------------------------------------
	Alligator_mississippiensis_Exon6  TGCCGCCCATCCAAGT------GGGACAGCCATCACTGCAGCAAGGAGAACTGCCTGGGA
	Chrysemys_picta_Exon6             ---CACC-AAACAGGTCCAGCAGGGACAGCCATCACTGCAACAAGGCGAACTGCCAGCTG
	Anas_platyrhynchos_Exon6          AGCCACCCAGGCCTGAA-----GGGCCAGCTGGCATTTCATCAAGAAAAGATTCCTGGCA
	Gallus_gallus_Exon6               AACTACCAAGCCCTGCA-----GGCTGAACTGCCTCTTCACCAAG---------------
	Taeniopygia_guttata_Exon6         AGCTACTATATCTACAG-----GGGTGGCAGCTGTCT-CACCAACTTTTCAAGACTCTGG
	Alligator_mississippiensis_Exon7  ------------------------------------------------------------
	Anas_platyrhynchos_Exon7          ------------------------------------------------------------
	Taeniopygia_guttata_Exon7         ------------------------------------------------------------
	Melopsittacus_undulatus_Exon7     ------------------------------------------------------------
	Alligator_mississippiensis_Exon8  ------------------------------------------------------------
	Chrysemys_picta_Exons8            ------------------------------------------------------------
	Anas_platyrhynchos_Exon8          ------------------------------------------------------------
	Taeniopygia_guttata_Exon8         ------------------------------------------------------------
	Melopsittacus_undulatus_Exon8     ------------------------------------------------------------
	Alligator_mississippiensis_Exon9  ------------------------------------------------------------
	Chrysemys_picta_Exon9             ------------------------------------------------------------
	Alligator_mississippiensis_Exon10 ------------------------------------------------------------
	Chrysemys_picta_Exon10            ------------------------------------------------------------
	Alligator_mississippiensis_Exon11 ------------------------------------------------------------
	Chrysemys_picta_Exon11            ------------------------------------------------------------

	[                                 601       611       621       631       641       651       ]
	[                                 |         |         |         |         |         |         ]
	Caimen_crocodilus_mRNA            TTCAACAACAGCTGATACCAGCAGACAAGCAGCTACAGTTACCAGCGCTGGAATATTCAG
	Alligator_mississippiensis_Exon1  ------------------------------------------------------------
	Chrysemys_picta_Exon1             ------------------------------------------------------------
	Alligator_mississippiensis_Exon2  ------------------------------------------------------------
	Chrysemys_picta_Exon2             ------------------------------------------------------------
	Anas_platyrhynchos_Exon2          ------------------------------------------------------------
	Gallus_gallus_Exon2               ------------------------------------------------------------
	Alligator_mississippiensis_Exon3  ------------------------------------------------------------
	Chrysemys_picta_Exon3             ------------------------------------------------------------
	Anas_platyrhynchos_Exon3          ------------------------------------------------------------
	Gallus_gallus_Exon3               ------------------------------------------------------------
	Alligator_mississippiensis_Exon4  ------------------------------------------------------------
	Alligator_mississippiensis_Exon5  ------------------------------------------------------------
	Anas_platyrhynchos_Exon5          ------------------------------------------------------------
	Gallus_gallus_Exon5               ------------------------------------------------------------
	Alligator_mississippiensis_Exon6  TTCAACAACAACTGGTACCAGCAGACAAGCAGCTACAG----------------------
	Chrysemys_picta_Exon6             GTTC-------TTGCTTGCAGACAACAATACGCTA-------------------------
	Anas_platyrhynchos_Exon6          TCCAGCAACAGTTGACAGATGCCAGTGGTCAACAGCAG----------------------
	Gallus_gallus_Exon6               ------------------------------------------------------------
	Taeniopygia_guttata_Exon6         CAACAGTACAA--GCCAGCTGCCAAAAGTAAACAGCAG----------------------
	Alligator_mississippiensis_Exon7  --------------------------------------TTACCAGCGCTGGAATATTCAG
	Anas_platyrhynchos_Exon7          --------------------------------------TTACCGGCACCAGAATATTCAG
	Taeniopygia_guttata_Exon7         --------------------------------------CTGTTCTCACCACAATAATAAG
	Melopsittacus_undulatus_Exon7     --------------------------------------TTACTCGAACCAGAATATTCAG
	Alligator_mississippiensis_Exon8  ------------------------------------------------------------
	Chrysemys_picta_Exons8            ------------------------------------------------------------
	Anas_platyrhynchos_Exon8          ------------------------------------------------------------
	Taeniopygia_guttata_Exon8         ------------------------------------------------------------
	Melopsittacus_undulatus_Exon8     ------------------------------------------------------------
	Alligator_mississippiensis_Exon9  ------------------------------------------------------------
	Chrysemys_picta_Exon9             ------------------------------------------------------------
	Alligator_mississippiensis_Exon10 ------------------------------------------------------------
	Chrysemys_picta_Exon10            ------------------------------------------------------------
	Alligator_mississippiensis_Exon11 ------------------------------------------------------------
	Chrysemys_picta_Exon11            ------------------------------------------------------------

	[                                 661       671       681       691       701       711       ]
	[                                 |         |         |         |         |         |         ]
	Caimen_crocodilus_mRNA            GGCATTTGGGTCAGGTGATGTACCCAATTGTCCATCAGTTAGTCCACCAAGGTCCAATGC
	Alligator_mississippiensis_Exon1  ------------------------------------------------------------
	Chrysemys_picta_Exon1             ------------------------------------------------------------
	Alligator_mississippiensis_Exon2  ------------------------------------------------------------
	Chrysemys_picta_Exon2             ------------------------------------------------------------
	Anas_platyrhynchos_Exon2          ------------------------------------------------------------
	Gallus_gallus_Exon2               ------------------------------------------------------------
	Alligator_mississippiensis_Exon3  ------------------------------------------------------------
	Chrysemys_picta_Exon3             ------------------------------------------------------------
	Anas_platyrhynchos_Exon3          ------------------------------------------------------------
	Gallus_gallus_Exon3               ------------------------------------------------------------
	Alligator_mississippiensis_Exon4  ------------------------------------------------------------
	Alligator_mississippiensis_Exon5  ------------------------------------------------------------
	Anas_platyrhynchos_Exon5          ------------------------------------------------------------
	Gallus_gallus_Exon5               ------------------------------------------------------------
	Alligator_mississippiensis_Exon6  ------------------------------------------------------------
	Chrysemys_picta_Exon6             ------------------------------------------------------------
	Anas_platyrhynchos_Exon6          ------------------------------------------------------------
	Gallus_gallus_Exon6               ------------------------------------------------------------
	Taeniopygia_guttata_Exon6         ------------------------------------------------------------
	Alligator_mississippiensis_Exon7  GGCATTTGGGTCAGATG-------------------------------------------
	Anas_platyrhynchos_Exon7          GGTATTTGTGACTCAAT-------------------------------------------
	Taeniopygia_guttata_Exon7         GGCTTTTGAGTTCCAAG-------------------------------------------
	Melopsittacus_undulatus_Exon7     GGCATTTGAGTCTCAAG-------------------------------------------
	Alligator_mississippiensis_Exon8  -----------------ATGTACCCAATTGTCCATCAGTTAGTCCACCAAGGTCCAATGC
	Chrysemys_picta_Exons8            -----------------ATGTACCCAGTTGTACATCAAGAAGCTCAG------CAAGACC
	Anas_platyrhynchos_Exon8          -----------------ATGTACCCAACTGTACATCAATTAGACTAGCAAGGGCAAACAG
	Taeniopygia_guttata_Exon8         -----------------ATGTACCCAGCTGCATGTCAATTAATCCAGCAAAGGAAATCAG
	Melopsittacus_undulatus_Exon8     -----------------ATGTACCCAACTGCATATCAATTAGTTCAGTAAGGTGAAGCAC
	Alligator_mississippiensis_Exon9  ------------------------------------------------------------
	Chrysemys_picta_Exon9             ------------------------------------------------------------
	Alligator_mississippiensis_Exon10 ------------------------------------------------------------
	Chrysemys_picta_Exon10            ------------------------------------------------------------
	Alligator_mississippiensis_Exon11 ------------------------------------------------------------
	Chrysemys_picta_Exon11            ------------------------------------------------------------

	[                                 721       731       741       751       761       771       ]
	[                                 |         |         |         |         |         |         ]
	Caimen_crocodilus_mRNA            AACCACAACAGCAACCAGCATTGCATCCTGCCCTGTTTTACATGTCCTATGCAGCAAACC
	Alligator_mississippiensis_Exon1  ------------------------------------------------------------
	Chrysemys_picta_Exon1             ------------------------------------------------------------
	Alligator_mississippiensis_Exon2  ------------------------------------------------------------
	Chrysemys_picta_Exon2             ------------------------------------------------------------
	Anas_platyrhynchos_Exon2          ------------------------------------------------------------
	Gallus_gallus_Exon2               ------------------------------------------------------------
	Alligator_mississippiensis_Exon3  ------------------------------------------------------------
	Chrysemys_picta_Exon3             ------------------------------------------------------------
	Anas_platyrhynchos_Exon3          ------------------------------------------------------------
	Gallus_gallus_Exon3               ------------------------------------------------------------
	Alligator_mississippiensis_Exon4  ------------------------------------------------------------
	Alligator_mississippiensis_Exon5  ------------------------------------------------------------
	Anas_platyrhynchos_Exon5          ------------------------------------------------------------
	Gallus_gallus_Exon5               ------------------------------------------------------------
	Alligator_mississippiensis_Exon6  ------------------------------------------------------------
	Chrysemys_picta_Exon6             ------------------------------------------------------------
	Anas_platyrhynchos_Exon6          ------------------------------------------------------------
	Gallus_gallus_Exon6               ------------------------------------------------------------
	Taeniopygia_guttata_Exon6         ------------------------------------------------------------
	Alligator_mississippiensis_Exon7  ------------------------------------------------------------
	Anas_platyrhynchos_Exon7          ------------------------------------------------------------
	Taeniopygia_guttata_Exon7         ------------------------------------------------------------
	Melopsittacus_undulatus_Exon7     ------------------------------------------------------------
	Alligator_mississippiensis_Exon8  AACCACAACAGCAACCAGCA----------------------------------------
	Chrysemys_picta_Exons8            CAACAGAACAACCACCAGGA----------------------------------------
	Anas_platyrhynchos_Exon8          CTTCTG--CAACAACCAATT----------------------------------------
	Taeniopygia_guttata_Exon8         AACAACCCCTGCAGAAAGCA----------------------------------------
	Melopsittacus_undulatus_Exon8     AACAGCCCCTGCAACAGCCA----------------------------------------
	Alligator_mississippiensis_Exon9  --------------------TTGCATCCTGCCCTGTTTTACATGTCCTATGCAGCAAACC
	Chrysemys_picta_Exon9             --------------------CTTTACCCTGGGTTGTATTATGTGCCCCATATAGCAAAAC
	Alligator_mississippiensis_Exon10 ------------------------------------------------------------
	Chrysemys_picta_Exon10            ------------------------------------------------------------
	Alligator_mississippiensis_Exon11 ------------------------------------------------------------
	Chrysemys_picta_Exon11            ------------------------------------------------------------

	[                                 781       791       801       811       821       831       ]
	[                                 |         |         |         |         |         |         ]
	Caimen_crocodilus_mRNA            AAGGAGGTGCTCCCGCTAGGCTTGGCATAGTGAGTTCAGAAGAAATGC---TGGGAGGCA
	Alligator_mississippiensis_Exon1  ------------------------------------------------------------
	Chrysemys_picta_Exon1             ------------------------------------------------------------
	Alligator_mississippiensis_Exon2  ------------------------------------------------------------
	Chrysemys_picta_Exon2             ------------------------------------------------------------
	Anas_platyrhynchos_Exon2          ------------------------------------------------------------
	Gallus_gallus_Exon2               ------------------------------------------------------------
	Alligator_mississippiensis_Exon3  ------------------------------------------------------------
	Chrysemys_picta_Exon3             ------------------------------------------------------------
	Anas_platyrhynchos_Exon3          ------------------------------------------------------------
	Gallus_gallus_Exon3               ------------------------------------------------------------
	Alligator_mississippiensis_Exon4  ------------------------------------------------------------
	Alligator_mississippiensis_Exon5  ------------------------------------------------------------
	Anas_platyrhynchos_Exon5          ------------------------------------------------------------
	Gallus_gallus_Exon5               ------------------------------------------------------------
	Alligator_mississippiensis_Exon6  ------------------------------------------------------------
	Chrysemys_picta_Exon6             ------------------------------------------------------------
	Anas_platyrhynchos_Exon6          ------------------------------------------------------------
	Gallus_gallus_Exon6               ------------------------------------------------------------
	Taeniopygia_guttata_Exon6         ------------------------------------------------------------
	Alligator_mississippiensis_Exon7  ------------------------------------------------------------
	Anas_platyrhynchos_Exon7          ------------------------------------------------------------
	Taeniopygia_guttata_Exon7         ------------------------------------------------------------
	Melopsittacus_undulatus_Exon7     ------------------------------------------------------------
	Alligator_mississippiensis_Exon8  ------------------------------------------------------------
	Chrysemys_picta_Exons8            ------------------------------------------------------------
	Anas_platyrhynchos_Exon8          ------------------------------------------------------------
	Taeniopygia_guttata_Exon8         ------------------------------------------------------------
	Melopsittacus_undulatus_Exon8     ------------------------------------------------------------
	Alligator_mississippiensis_Exon9  AAGGA-------------------------------------------------------
	Chrysemys_picta_Exon9             AAGGA-------------------------------------------------------
	Alligator_mississippiensis_Exon10 -----GGTGCTCCTGCTAGGCTTGGCATAGTGAGTTCAGAAGAAATGC---TG-------
	Chrysemys_picta_Exon10            -----GGTCCCCC-----------ACTTAGGAAGCTCAGAAGAAATGCAGGTA-------
	Alligator_mississippiensis_Exon11 -----------------------------------------------------GGAGGTA
	Chrysemys_picta_Exon11            -----------------------------------------------------GGGCTAT

	[                                 841       851       861       871       881       891       ]
	[                                 |         |         |         |         |         |         ]
	Caimen_crocodilus_mRNA            GAGGTGGGGTACCCGCCTACGGTGCCATGATTCCTGGATTCAGAGGGATGCCTCAGGACC
	Alligator_mississippiensis_Exon1  ------------------------------------------------------------
	Chrysemys_picta_Exon1             ------------------------------------------------------------
	Alligator_mississippiensis_Exon2  ------------------------------------------------------------
	Chrysemys_picta_Exon2             ------------------------------------------------------------
	Anas_platyrhynchos_Exon2          ------------------------------------------------------------
	Gallus_gallus_Exon2               ------------------------------------------------------------
	Alligator_mississippiensis_Exon3  ------------------------------------------------------------
	Chrysemys_picta_Exon3             ------------------------------------------------------------
	Anas_platyrhynchos_Exon3          ------------------------------------------------------------
	Gallus_gallus_Exon3               ------------------------------------------------------------
	Alligator_mississippiensis_Exon4  ------------------------------------------------------------
	Alligator_mississippiensis_Exon5  ------------------------------------------------------------
	Anas_platyrhynchos_Exon5          ------------------------------------------------------------
	Gallus_gallus_Exon5               ------------------------------------------------------------
	Alligator_mississippiensis_Exon6  ------------------------------------------------------------
	Chrysemys_picta_Exon6             ------------------------------------------------------------
	Anas_platyrhynchos_Exon6          ------------------------------------------------------------
	Gallus_gallus_Exon6               ------------------------------------------------------------
	Taeniopygia_guttata_Exon6         ------------------------------------------------------------
	Alligator_mississippiensis_Exon7  ------------------------------------------------------------
	Anas_platyrhynchos_Exon7          ------------------------------------------------------------
	Taeniopygia_guttata_Exon7         ------------------------------------------------------------
	Melopsittacus_undulatus_Exon7     ------------------------------------------------------------
	Alligator_mississippiensis_Exon8  ------------------------------------------------------------
	Chrysemys_picta_Exons8            ------------------------------------------------------------
	Anas_platyrhynchos_Exon8          ------------------------------------------------------------
	Taeniopygia_guttata_Exon8         ------------------------------------------------------------
	Melopsittacus_undulatus_Exon8     ------------------------------------------------------------
	Alligator_mississippiensis_Exon9  ------------------------------------------------------------
	Chrysemys_picta_Exon9             ------------------------------------------------------------
	Alligator_mississippiensis_Exon10 ------------------------------------------------------------
	Chrysemys_picta_Exon10            ------------------------------------------------------------
	Alligator_mississippiensis_Exon11 GAGGTGGGGTACCCGCCTATGGTGCCATGATTCCTGGATTCAGAGGGATGCCTCAGGACC
	Chrysemys_picta_Exon11            ACAGAGAGGCTCCTCGTTTTGTAGGCATGGACACTGGATTCGGGGGAATGCAGCAAAACC

	[                                 901       911       921       931       941       951       ]
	[                                 |         |         |         |         |         |         ]
	Caimen_crocodilus_mRNA            CAGCCCTCCAGGGAGATTTCACAACGGAAGATGATAACCCTGCTAC---AGCACA--TAA
	Alligator_mississippiensis_Exon1  ------------------------------------------------------------
	Chrysemys_picta_Exon1             ------------------------------------------------------------
	Alligator_mississippiensis_Exon2  ------------------------------------------------------------
	Chrysemys_picta_Exon2             ------------------------------------------------------------
	Anas_platyrhynchos_Exon2          ------------------------------------------------------------
	Gallus_gallus_Exon2               ------------------------------------------------------------
	Alligator_mississippiensis_Exon3  ------------------------------------------------------------
	Chrysemys_picta_Exon3             ------------------------------------------------------------
	Anas_platyrhynchos_Exon3          ------------------------------------------------------------
	Gallus_gallus_Exon3               ------------------------------------------------------------
	Alligator_mississippiensis_Exon4  ------------------------------------------------------------
	Alligator_mississippiensis_Exon5  ------------------------------------------------------------
	Anas_platyrhynchos_Exon5          ------------------------------------------------------------
	Gallus_gallus_Exon5               ------------------------------------------------------------
	Alligator_mississippiensis_Exon6  ------------------------------------------------------------
	Chrysemys_picta_Exon6             ------------------------------------------------------------
	Anas_platyrhynchos_Exon6          ------------------------------------------------------------
	Gallus_gallus_Exon6               ------------------------------------------------------------
	Taeniopygia_guttata_Exon6         ------------------------------------------------------------
	Alligator_mississippiensis_Exon7  ------------------------------------------------------------
	Anas_platyrhynchos_Exon7          ------------------------------------------------------------
	Taeniopygia_guttata_Exon7         ------------------------------------------------------------
	Melopsittacus_undulatus_Exon7     ------------------------------------------------------------
	Alligator_mississippiensis_Exon8  ------------------------------------------------------------
	Chrysemys_picta_Exons8            ------------------------------------------------------------
	Anas_platyrhynchos_Exon8          ------------------------------------------------------------
	Taeniopygia_guttata_Exon8         ------------------------------------------------------------
	Melopsittacus_undulatus_Exon8     ------------------------------------------------------------
	Alligator_mississippiensis_Exon9  ------------------------------------------------------------
	Chrysemys_picta_Exon9             ------------------------------------------------------------
	Alligator_mississippiensis_Exon10 ------------------------------------------------------------
	Chrysemys_picta_Exon10            ------------------------------------------------------------
	Alligator_mississippiensis_Exon11 CAGCCCTCCAGGGAGATTTCACAACGGAAGATGATAACCCTGCTAC---AGCACA--TAA
	Chrysemys_picta_Exon11            CAGCCCTTCAGGGAGATTTTACTGTGGAGGATGATTAGCCAGCAGCCCAAGGAGGGTTGA

	[                                 961       971       981       991       1001      1011      ]
	[                                 |         |         |         |         |         |         ]
	Caimen_crocodilus_mRNA            TCCAGCCATCC-AAGGAGGCGCCAACCAGG-GCTTCTCAAGAGGCTCCCGATTTCCAGCA
	Alligator_mississippiensis_Exon1  ------------------------------------------------------------
	Chrysemys_picta_Exon1             ------------------------------------------------------------
	Alligator_mississippiensis_Exon2  ------------------------------------------------------------
	Chrysemys_picta_Exon2             ------------------------------------------------------------
	Anas_platyrhynchos_Exon2          ------------------------------------------------------------
	Gallus_gallus_Exon2               ------------------------------------------------------------
	Alligator_mississippiensis_Exon3  ------------------------------------------------------------
	Chrysemys_picta_Exon3             ------------------------------------------------------------
	Anas_platyrhynchos_Exon3          ------------------------------------------------------------
	Gallus_gallus_Exon3               ------------------------------------------------------------
	Alligator_mississippiensis_Exon4  ------------------------------------------------------------
	Alligator_mississippiensis_Exon5  ------------------------------------------------------------
	Anas_platyrhynchos_Exon5          ------------------------------------------------------------
	Gallus_gallus_Exon5               ------------------------------------------------------------
	Alligator_mississippiensis_Exon6  ------------------------------------------------------------
	Chrysemys_picta_Exon6             ------------------------------------------------------------
	Anas_platyrhynchos_Exon6          ------------------------------------------------------------
	Gallus_gallus_Exon6               ------------------------------------------------------------
	Taeniopygia_guttata_Exon6         ------------------------------------------------------------
	Alligator_mississippiensis_Exon7  ------------------------------------------------------------
	Anas_platyrhynchos_Exon7          ------------------------------------------------------------
	Taeniopygia_guttata_Exon7         ------------------------------------------------------------
	Melopsittacus_undulatus_Exon7     ------------------------------------------------------------
	Alligator_mississippiensis_Exon8  ------------------------------------------------------------
	Chrysemys_picta_Exons8            ------------------------------------------------------------
	Anas_platyrhynchos_Exon8          ------------------------------------------------------------
	Taeniopygia_guttata_Exon8         ------------------------------------------------------------
	Melopsittacus_undulatus_Exon8     ------------------------------------------------------------
	Alligator_mississippiensis_Exon9  ------------------------------------------------------------
	Chrysemys_picta_Exon9             ------------------------------------------------------------
	Alligator_mississippiensis_Exon10 ------------------------------------------------------------
	Chrysemys_picta_Exon10            ------------------------------------------------------------
	Alligator_mississippiensis_Exon11 TCCAGCCATCC-AAGGAGGCGCCAACCAGG-GCCCCTCAAGAGGCTCCCAATTTTTGGCA
	Chrysemys_picta_Exon11            TCTTTGTTCCCCAAGCAGGCTCC--CCTGGAGTTCCTCCCTGGAGTCTC---TTCCTGGA

	[                                 1021      1031      1041      1051      1061      1071      ]
	[                                 |         |         |         |         |         |         ]
	Caimen_crocodilus_mRNA            GTGAATCGTGCAGGCCATGGAAGTGCCATA--CTTCTTCCAGATGGGACCCCAGCAGGAC
	Alligator_mississippiensis_Exon1  ------------------------------------------------------------
	Chrysemys_picta_Exon1             ------------------------------------------------------------
	Alligator_mississippiensis_Exon2  ------------------------------------------------------------
	Chrysemys_picta_Exon2             ------------------------------------------------------------
	Anas_platyrhynchos_Exon2          ------------------------------------------------------------
	Gallus_gallus_Exon2               ------------------------------------------------------------
	Alligator_mississippiensis_Exon3  ------------------------------------------------------------
	Chrysemys_picta_Exon3             ------------------------------------------------------------
	Anas_platyrhynchos_Exon3          ------------------------------------------------------------
	Gallus_gallus_Exon3               ------------------------------------------------------------
	Alligator_mississippiensis_Exon4  ------------------------------------------------------------
	Alligator_mississippiensis_Exon5  ------------------------------------------------------------
	Anas_platyrhynchos_Exon5          ------------------------------------------------------------
	Gallus_gallus_Exon5               ------------------------------------------------------------
	Alligator_mississippiensis_Exon6  ------------------------------------------------------------
	Chrysemys_picta_Exon6             ------------------------------------------------------------
	Anas_platyrhynchos_Exon6          ------------------------------------------------------------
	Gallus_gallus_Exon6               ------------------------------------------------------------
	Taeniopygia_guttata_Exon6         ------------------------------------------------------------
	Alligator_mississippiensis_Exon7  ------------------------------------------------------------
	Anas_platyrhynchos_Exon7          ------------------------------------------------------------
	Taeniopygia_guttata_Exon7         ------------------------------------------------------------
	Melopsittacus_undulatus_Exon7     ------------------------------------------------------------
	Alligator_mississippiensis_Exon8  ------------------------------------------------------------
	Chrysemys_picta_Exons8            ------------------------------------------------------------
	Anas_platyrhynchos_Exon8          ------------------------------------------------------------
	Taeniopygia_guttata_Exon8         ------------------------------------------------------------
	Melopsittacus_undulatus_Exon8     ------------------------------------------------------------
	Alligator_mississippiensis_Exon9  ------------------------------------------------------------
	Chrysemys_picta_Exon9             ------------------------------------------------------------
	Alligator_mississippiensis_Exon10 ------------------------------------------------------------
	Chrysemys_picta_Exon10            ------------------------------------------------------------
	Alligator_mississippiensis_Exon11 GTGAATCCTGCAGGCCATGGAAGTGCCATA--CTTCTTCCAGAGGGGATCCCAGCAGGAC
	Chrysemys_picta_Exon11            ATTAATCCGTCAGGTCCTGGAATTGCTGGAATCCCCTTCCAGAGAAGACTCCAGTGGGCC

	[                                 1081      1091      1101      1111      1121      1131      ]
	[                                 |         |         |         |         |         |         ]
	Caimen_crocodilus_mRNA            -ACGAGG-----GTTTTTTGCCAAATATTAACGATATGCCAGGCCAAGGGGTCAATCCTG
	Alligator_mississippiensis_Exon1  ------------------------------------------------------------
	Chrysemys_picta_Exon1             ------------------------------------------------------------
	Alligator_mississippiensis_Exon2  ------------------------------------------------------------
	Chrysemys_picta_Exon2             ------------------------------------------------------------
	Anas_platyrhynchos_Exon2          ------------------------------------------------------------
	Gallus_gallus_Exon2               ------------------------------------------------------------
	Alligator_mississippiensis_Exon3  ------------------------------------------------------------
	Chrysemys_picta_Exon3             ------------------------------------------------------------
	Anas_platyrhynchos_Exon3          ------------------------------------------------------------
	Gallus_gallus_Exon3               ------------------------------------------------------------
	Alligator_mississippiensis_Exon4  ------------------------------------------------------------
	Alligator_mississippiensis_Exon5  ------------------------------------------------------------
	Anas_platyrhynchos_Exon5          ------------------------------------------------------------
	Gallus_gallus_Exon5               ------------------------------------------------------------
	Alligator_mississippiensis_Exon6  ------------------------------------------------------------
	Chrysemys_picta_Exon6             ------------------------------------------------------------
	Anas_platyrhynchos_Exon6          ------------------------------------------------------------
	Gallus_gallus_Exon6               ------------------------------------------------------------
	Taeniopygia_guttata_Exon6         ------------------------------------------------------------
	Alligator_mississippiensis_Exon7  ------------------------------------------------------------
	Anas_platyrhynchos_Exon7          ------------------------------------------------------------
	Taeniopygia_guttata_Exon7         ------------------------------------------------------------
	Melopsittacus_undulatus_Exon7     ------------------------------------------------------------
	Alligator_mississippiensis_Exon8  ------------------------------------------------------------
	Chrysemys_picta_Exons8            ------------------------------------------------------------
	Anas_platyrhynchos_Exon8          ------------------------------------------------------------
	Taeniopygia_guttata_Exon8         ------------------------------------------------------------
	Melopsittacus_undulatus_Exon8     ------------------------------------------------------------
	Alligator_mississippiensis_Exon9  ------------------------------------------------------------
	Chrysemys_picta_Exon9             ------------------------------------------------------------
	Alligator_mississippiensis_Exon10 ------------------------------------------------------------
	Chrysemys_picta_Exon10            ------------------------------------------------------------
	Alligator_mississippiensis_Exon11 -AGGAGG-----GTTTTTTGCCAAATATTAACGATATGCCAGGCCAAGGGGTCAATCCTG
	Chrysemys_picta_Exon11            TAGAAGGCAACAATAATTTGCCAA------------------------------------

	[                                 1141      1151      1161      1171      1181      1191      ]
	[                                 |         |         |         |         |         |         ]
	Caimen_crocodilus_mRNA            TTGGTCAGAGAGGAACTCCAGAGGTGACTCCAACTGCTACAGCCCCAGAATTAACACAGG
	Alligator_mississippiensis_Exon1  ------------------------------------------------------------
	Chrysemys_picta_Exon1             ------------------------------------------------------------
	Alligator_mississippiensis_Exon2  ------------------------------------------------------------
	Chrysemys_picta_Exon2             ------------------------------------------------------------
	Anas_platyrhynchos_Exon2          ------------------------------------------------------------
	Gallus_gallus_Exon2               ------------------------------------------------------------
	Alligator_mississippiensis_Exon3  ------------------------------------------------------------
	Chrysemys_picta_Exon3             ------------------------------------------------------------
	Anas_platyrhynchos_Exon3          ------------------------------------------------------------
	Gallus_gallus_Exon3               ------------------------------------------------------------
	Alligator_mississippiensis_Exon4  ------------------------------------------------------------
	Alligator_mississippiensis_Exon5  ------------------------------------------------------------
	Anas_platyrhynchos_Exon5          ------------------------------------------------------------
	Gallus_gallus_Exon5               ------------------------------------------------------------
	Alligator_mississippiensis_Exon6  ------------------------------------------------------------
	Chrysemys_picta_Exon6             ------------------------------------------------------------
	Anas_platyrhynchos_Exon6          ------------------------------------------------------------
	Gallus_gallus_Exon6               ------------------------------------------------------------
	Taeniopygia_guttata_Exon6         ------------------------------------------------------------
	Alligator_mississippiensis_Exon7  ------------------------------------------------------------
	Anas_platyrhynchos_Exon7          ------------------------------------------------------------
	Taeniopygia_guttata_Exon7         ------------------------------------------------------------
	Melopsittacus_undulatus_Exon7     ------------------------------------------------------------
	Alligator_mississippiensis_Exon8  ------------------------------------------------------------
	Chrysemys_picta_Exons8            ------------------------------------------------------------
	Anas_platyrhynchos_Exon8          ------------------------------------------------------------
	Taeniopygia_guttata_Exon8         ------------------------------------------------------------
	Melopsittacus_undulatus_Exon8     ------------------------------------------------------------
	Alligator_mississippiensis_Exon9  ------------------------------------------------------------
	Chrysemys_picta_Exon9             ------------------------------------------------------------
	Alligator_mississippiensis_Exon10 ------------------------------------------------------------
	Chrysemys_picta_Exon10            ------------------------------------------------------------
	Alligator_mississippiensis_Exon11 TTGGTCAGAGAGGAACTCTAGGGGTGACTCCAACTGCTACAGCCCCAGAATTAACACAGG
	Chrysemys_picta_Exon11            ------------------------------------------------------------

	[                                 1201      1211      1221      1231      1241      1251      ]
	[                                 |         |         |         |         |         |         ]
	Caimen_crocodilus_mRNA            GTATCCCTGACAGCTTTATGACCTTTGGTGCTGAGGGCACAGTACCCCTGGGTATACAGA
	Alligator_mississippiensis_Exon1  ------------------------------------------------------------
	Chrysemys_picta_Exon1             ------------------------------------------------------------
	Alligator_mississippiensis_Exon2  ------------------------------------------------------------
	Chrysemys_picta_Exon2             ------------------------------------------------------------
	Anas_platyrhynchos_Exon2          ------------------------------------------------------------
	Gallus_gallus_Exon2               ------------------------------------------------------------
	Alligator_mississippiensis_Exon3  ------------------------------------------------------------
	Chrysemys_picta_Exon3             ------------------------------------------------------------
	Anas_platyrhynchos_Exon3          ------------------------------------------------------------
	Gallus_gallus_Exon3               ------------------------------------------------------------
	Alligator_mississippiensis_Exon4  ------------------------------------------------------------
	Alligator_mississippiensis_Exon5  ------------------------------------------------------------
	Anas_platyrhynchos_Exon5          ------------------------------------------------------------
	Gallus_gallus_Exon5               ------------------------------------------------------------
	Alligator_mississippiensis_Exon6  ------------------------------------------------------------
	Chrysemys_picta_Exon6             ------------------------------------------------------------
	Anas_platyrhynchos_Exon6          ------------------------------------------------------------
	Gallus_gallus_Exon6               ------------------------------------------------------------
	Taeniopygia_guttata_Exon6         ------------------------------------------------------------
	Alligator_mississippiensis_Exon7  ------------------------------------------------------------
	Anas_platyrhynchos_Exon7          ------------------------------------------------------------
	Taeniopygia_guttata_Exon7         ------------------------------------------------------------
	Melopsittacus_undulatus_Exon7     ------------------------------------------------------------
	Alligator_mississippiensis_Exon8  ------------------------------------------------------------
	Chrysemys_picta_Exons8            ------------------------------------------------------------
	Anas_platyrhynchos_Exon8          ------------------------------------------------------------
	Taeniopygia_guttata_Exon8         ------------------------------------------------------------
	Melopsittacus_undulatus_Exon8     ------------------------------------------------------------
	Alligator_mississippiensis_Exon9  ------------------------------------------------------------
	Chrysemys_picta_Exon9             ------------------------------------------------------------
	Alligator_mississippiensis_Exon10 ------------------------------------------------------------
	Chrysemys_picta_Exon10            ------------------------------------------------------------
	Alligator_mississippiensis_Exon11 GTATCCCTGACAGCTTTATGACCTTTGGTGCTGAGGGCACAGTACCTCTGGGTATACAGA
	Chrysemys_picta_Exon11            ------------------------------------------------------------

	[                                 1261      1271      1281      1291      1301      1311      ]
	[                                 |         |         |         |         |         |         ]
	Caimen_crocodilus_mRNA            AGGAAGTGACCGCGGACCCTACCATGTTCCCAGAAGCTCAGCATACGCTCATGGCAGGAA
	Alligator_mississippiensis_Exon1  ------------------------------------------------------------
	Chrysemys_picta_Exon1             ------------------------------------------------------------
	Alligator_mississippiensis_Exon2  ------------------------------------------------------------
	Chrysemys_picta_Exon2             ------------------------------------------------------------
	Anas_platyrhynchos_Exon2          ------------------------------------------------------------
	Gallus_gallus_Exon2               ------------------------------------------------------------
	Alligator_mississippiensis_Exon3  ------------------------------------------------------------
	Chrysemys_picta_Exon3             ------------------------------------------------------------
	Anas_platyrhynchos_Exon3          ------------------------------------------------------------
	Gallus_gallus_Exon3               ------------------------------------------------------------
	Alligator_mississippiensis_Exon4  ------------------------------------------------------------
	Alligator_mississippiensis_Exon5  ------------------------------------------------------------
	Anas_platyrhynchos_Exon5          ------------------------------------------------------------
	Gallus_gallus_Exon5               ------------------------------------------------------------
	Alligator_mississippiensis_Exon6  ------------------------------------------------------------
	Chrysemys_picta_Exon6             ------------------------------------------------------------
	Anas_platyrhynchos_Exon6          ------------------------------------------------------------
	Gallus_gallus_Exon6               ------------------------------------------------------------
	Taeniopygia_guttata_Exon6         ------------------------------------------------------------
	Alligator_mississippiensis_Exon7  ------------------------------------------------------------
	Anas_platyrhynchos_Exon7          ------------------------------------------------------------
	Taeniopygia_guttata_Exon7         ------------------------------------------------------------
	Melopsittacus_undulatus_Exon7     ------------------------------------------------------------
	Alligator_mississippiensis_Exon8  ------------------------------------------------------------
	Chrysemys_picta_Exons8            ------------------------------------------------------------
	Anas_platyrhynchos_Exon8          ------------------------------------------------------------
	Taeniopygia_guttata_Exon8         ------------------------------------------------------------
	Melopsittacus_undulatus_Exon8     ------------------------------------------------------------
	Alligator_mississippiensis_Exon9  ------------------------------------------------------------
	Chrysemys_picta_Exon9             ------------------------------------------------------------
	Alligator_mississippiensis_Exon10 ------------------------------------------------------------
	Chrysemys_picta_Exon10            ------------------------------------------------------------
	Alligator_mississippiensis_Exon11 AAGAAGTGACCGTGGACCCTACCATGTTCCCAGAAGCTCAGCATACGCTCATGGCAGGAA
	Chrysemys_picta_Exon11            ------------------------------------------------------------

	[                                 1321      1331      1341      1351      1361      1371      ]
	[                                 |         |         |         |         |         |         ]
	Caimen_crocodilus_mRNA            ATGGGGCTGAACAGCCACAGGTTATGCAAGATGTCTGGCATTTCCAAGAGCCCTGAGCAT
	Alligator_mississippiensis_Exon1  ------------------------------------------------------------
	Chrysemys_picta_Exon1             ------------------------------------------------------------
	Alligator_mississippiensis_Exon2  ------------------------------------------------------------
	Chrysemys_picta_Exon2             ------------------------------------------------------------
	Anas_platyrhynchos_Exon2          ------------------------------------------------------------
	Gallus_gallus_Exon2               ------------------------------------------------------------
	Alligator_mississippiensis_Exon3  ------------------------------------------------------------
	Chrysemys_picta_Exon3             ------------------------------------------------------------
	Anas_platyrhynchos_Exon3          ------------------------------------------------------------
	Gallus_gallus_Exon3               ------------------------------------------------------------
	Alligator_mississippiensis_Exon4  ------------------------------------------------------------
	Alligator_mississippiensis_Exon5  ------------------------------------------------------------
	Anas_platyrhynchos_Exon5          ------------------------------------------------------------
	Gallus_gallus_Exon5               ------------------------------------------------------------
	Alligator_mississippiensis_Exon6  ------------------------------------------------------------
	Chrysemys_picta_Exon6             ------------------------------------------------------------
	Anas_platyrhynchos_Exon6          ------------------------------------------------------------
	Gallus_gallus_Exon6               ------------------------------------------------------------
	Taeniopygia_guttata_Exon6         ------------------------------------------------------------
	Alligator_mississippiensis_Exon7  ------------------------------------------------------------
	Anas_platyrhynchos_Exon7          ------------------------------------------------------------
	Taeniopygia_guttata_Exon7         ------------------------------------------------------------
	Melopsittacus_undulatus_Exon7     ------------------------------------------------------------
	Alligator_mississippiensis_Exon8  ------------------------------------------------------------
	Chrysemys_picta_Exons8            ------------------------------------------------------------
	Anas_platyrhynchos_Exon8          ------------------------------------------------------------
	Taeniopygia_guttata_Exon8         ------------------------------------------------------------
	Melopsittacus_undulatus_Exon8     ------------------------------------------------------------
	Alligator_mississippiensis_Exon9  ------------------------------------------------------------
	Chrysemys_picta_Exon9             ------------------------------------------------------------
	Alligator_mississippiensis_Exon10 ------------------------------------------------------------
	Chrysemys_picta_Exon10            ------------------------------------------------------------
	Alligator_mississippiensis_Exon11 ATGGGGCTGAACAGCCACAGGTTATGCAAGATGTCTGGCATTTCCAAGAGCCCTGAGCAT
	Chrysemys_picta_Exon11            ------------------------------------------------------------

	[                                 1381      1391      1401      1411      1421      1431      ]
	[                                 |         |         |         |         |         |         ]
	Caimen_crocodilus_mRNA            ACTTTGGAAACATACTCATATCATTCATGTATACCCTATGCCTGATGCACTGGCCAACAA
	Alligator_mississippiensis_Exon1  ------------------------------------------------------------
	Chrysemys_picta_Exon1             ------------------------------------------------------------
	Alligator_mississippiensis_Exon2  ------------------------------------------------------------
	Chrysemys_picta_Exon2             ------------------------------------------------------------
	Anas_platyrhynchos_Exon2          ------------------------------------------------------------
	Gallus_gallus_Exon2               ------------------------------------------------------------
	Alligator_mississippiensis_Exon3  ------------------------------------------------------------
	Chrysemys_picta_Exon3             ------------------------------------------------------------
	Anas_platyrhynchos_Exon3          ------------------------------------------------------------
	Gallus_gallus_Exon3               ------------------------------------------------------------
	Alligator_mississippiensis_Exon4  ------------------------------------------------------------
	Alligator_mississippiensis_Exon5  ------------------------------------------------------------
	Anas_platyrhynchos_Exon5          ------------------------------------------------------------
	Gallus_gallus_Exon5               ------------------------------------------------------------
	Alligator_mississippiensis_Exon6  ------------------------------------------------------------
	Chrysemys_picta_Exon6             ------------------------------------------------------------
	Anas_platyrhynchos_Exon6          ------------------------------------------------------------
	Gallus_gallus_Exon6               ------------------------------------------------------------
	Taeniopygia_guttata_Exon6         ------------------------------------------------------------
	Alligator_mississippiensis_Exon7  ------------------------------------------------------------
	Anas_platyrhynchos_Exon7          ------------------------------------------------------------
	Taeniopygia_guttata_Exon7         ------------------------------------------------------------
	Melopsittacus_undulatus_Exon7     ------------------------------------------------------------
	Alligator_mississippiensis_Exon8  ------------------------------------------------------------
	Chrysemys_picta_Exons8            ------------------------------------------------------------
	Anas_platyrhynchos_Exon8          ------------------------------------------------------------
	Taeniopygia_guttata_Exon8         ------------------------------------------------------------
	Melopsittacus_undulatus_Exon8     ------------------------------------------------------------
	Alligator_mississippiensis_Exon9  ------------------------------------------------------------
	Chrysemys_picta_Exon9             ------------------------------------------------------------
	Alligator_mississippiensis_Exon10 ------------------------------------------------------------
	Chrysemys_picta_Exon10            ------------------------------------------------------------
	Alligator_mississippiensis_Exon11 ATTTTGGAAACATACTCATATCATTCATGTATACCCTATGCCTGATGCACTGGCCAACAA
	Chrysemys_picta_Exon11            --------------CTTACATCGTTCAAGTATTTGCTATGCCTGATGCACTGGCAAAAAC

	[                                 1441      1451      1461      1471      1481      1491      ]
	[                                 |         |         |         |         |         |         ]
	Caimen_crocodilus_mRNA            ATCTGTTTATCTGCTTCTGTGGCATTAGCAATAAAACATTTAAATGTGTTTATGCAGCTG
	Alligator_mississippiensis_Exon1  ------------------------------------------------------------
	Chrysemys_picta_Exon1             ------------------------------------------------------------
	Alligator_mississippiensis_Exon2  ------------------------------------------------------------
	Chrysemys_picta_Exon2             ------------------------------------------------------------
	Anas_platyrhynchos_Exon2          ------------------------------------------------------------
	Gallus_gallus_Exon2               ------------------------------------------------------------
	Alligator_mississippiensis_Exon3  ------------------------------------------------------------
	Chrysemys_picta_Exon3             ------------------------------------------------------------
	Anas_platyrhynchos_Exon3          ------------------------------------------------------------
	Gallus_gallus_Exon3               ------------------------------------------------------------
	Alligator_mississippiensis_Exon4  ------------------------------------------------------------
	Alligator_mississippiensis_Exon5  ------------------------------------------------------------
	Anas_platyrhynchos_Exon5          ------------------------------------------------------------
	Gallus_gallus_Exon5               ------------------------------------------------------------
	Alligator_mississippiensis_Exon6  ------------------------------------------------------------
	Chrysemys_picta_Exon6             ------------------------------------------------------------
	Anas_platyrhynchos_Exon6          ------------------------------------------------------------
	Gallus_gallus_Exon6               ------------------------------------------------------------
	Taeniopygia_guttata_Exon6         ------------------------------------------------------------
	Alligator_mississippiensis_Exon7  ------------------------------------------------------------
	Anas_platyrhynchos_Exon7          ------------------------------------------------------------
	Taeniopygia_guttata_Exon7         ------------------------------------------------------------
	Melopsittacus_undulatus_Exon7     ------------------------------------------------------------
	Alligator_mississippiensis_Exon8  ------------------------------------------------------------
	Chrysemys_picta_Exons8            ------------------------------------------------------------
	Anas_platyrhynchos_Exon8          ------------------------------------------------------------
	Taeniopygia_guttata_Exon8         ------------------------------------------------------------
	Melopsittacus_undulatus_Exon8     ------------------------------------------------------------
	Alligator_mississippiensis_Exon9  ------------------------------------------------------------
	Chrysemys_picta_Exon9             ------------------------------------------------------------
	Alligator_mississippiensis_Exon10 ------------------------------------------------------------
	Chrysemys_picta_Exon10            ------------------------------------------------------------
	Alligator_mississippiensis_Exon11 ATCTGTTTATCTGCTTCTATGGCATTAGCAATAAAACATTTAAATGTGTTTATGCAGCTG
	Chrysemys_picta_Exon11            ATCTA-------------------------------------------------------

	[                                 1501      1511      1521      1531      1541      1551      ]
	[                                 |         |         |         |         |         |         ]
	Caimen_crocodilus_mRNA            TGGAAATGCTGGTGCAACTTTATTTTGTCTCTTTCCCAAATGAGAAAGAAAAAAGCTCTC
	Alligator_mississippiensis_Exon1  ------------------------------------------------------------
	Chrysemys_picta_Exon1             ------------------------------------------------------------
	Alligator_mississippiensis_Exon2  ------------------------------------------------------------
	Chrysemys_picta_Exon2             ------------------------------------------------------------
	Anas_platyrhynchos_Exon2          ------------------------------------------------------------
	Gallus_gallus_Exon2               ------------------------------------------------------------
	Alligator_mississippiensis_Exon3  ------------------------------------------------------------
	Chrysemys_picta_Exon3             ------------------------------------------------------------
	Anas_platyrhynchos_Exon3          ------------------------------------------------------------
	Gallus_gallus_Exon3               ------------------------------------------------------------
	Alligator_mississippiensis_Exon4  ------------------------------------------------------------
	Alligator_mississippiensis_Exon5  ------------------------------------------------------------
	Anas_platyrhynchos_Exon5          ------------------------------------------------------------
	Gallus_gallus_Exon5               ------------------------------------------------------------
	Alligator_mississippiensis_Exon6  ------------------------------------------------------------
	Chrysemys_picta_Exon6             ------------------------------------------------------------
	Anas_platyrhynchos_Exon6          ------------------------------------------------------------
	Gallus_gallus_Exon6               ------------------------------------------------------------
	Taeniopygia_guttata_Exon6         ------------------------------------------------------------
	Alligator_mississippiensis_Exon7  ------------------------------------------------------------
	Anas_platyrhynchos_Exon7          ------------------------------------------------------------
	Taeniopygia_guttata_Exon7         ------------------------------------------------------------
	Melopsittacus_undulatus_Exon7     ------------------------------------------------------------
	Alligator_mississippiensis_Exon8  ------------------------------------------------------------
	Chrysemys_picta_Exons8            ------------------------------------------------------------
	Anas_platyrhynchos_Exon8          ------------------------------------------------------------
	Taeniopygia_guttata_Exon8         ------------------------------------------------------------
	Melopsittacus_undulatus_Exon8     ------------------------------------------------------------
	Alligator_mississippiensis_Exon9  ------------------------------------------------------------
	Chrysemys_picta_Exon9             ------------------------------------------------------------
	Alligator_mississippiensis_Exon10 ------------------------------------------------------------
	Chrysemys_picta_Exon10            ------------------------------------------------------------
	Alligator_mississippiensis_Exon11 TGGAAATGCTGGTGCAACTTTATTTTGTTTCTTTCCCAAATGAGAAAGAAAAAAGCTCTC
	Chrysemys_picta_Exon11            ------------------------------------------------------------

	[                                 1561      1571      1581      1591      1601      1611      ]
	[                                 |         |         |         |         |         |         ]
	Caimen_crocodilus_mRNA            TTCACATTCAAGTGATTAATAGTTCAACTAAATCCTGCAGTTAATTACCATCAGTTTCCC
	Alligator_mississippiensis_Exon1  ------------------------------------------------------------
	Chrysemys_picta_Exon1             ------------------------------------------------------------
	Alligator_mississippiensis_Exon2  ------------------------------------------------------------
	Chrysemys_picta_Exon2             ------------------------------------------------------------
	Anas_platyrhynchos_Exon2          ------------------------------------------------------------
	Gallus_gallus_Exon2               ------------------------------------------------------------
	Alligator_mississippiensis_Exon3  ------------------------------------------------------------
	Chrysemys_picta_Exon3             ------------------------------------------------------------
	Anas_platyrhynchos_Exon3          ------------------------------------------------------------
	Gallus_gallus_Exon3               ------------------------------------------------------------
	Alligator_mississippiensis_Exon4  ------------------------------------------------------------
	Alligator_mississippiensis_Exon5  ------------------------------------------------------------
	Anas_platyrhynchos_Exon5          ------------------------------------------------------------
	Gallus_gallus_Exon5               ------------------------------------------------------------
	Alligator_mississippiensis_Exon6  ------------------------------------------------------------
	Chrysemys_picta_Exon6             ------------------------------------------------------------
	Anas_platyrhynchos_Exon6          ------------------------------------------------------------
	Gallus_gallus_Exon6               ------------------------------------------------------------
	Taeniopygia_guttata_Exon6         ------------------------------------------------------------
	Alligator_mississippiensis_Exon7  ------------------------------------------------------------
	Anas_platyrhynchos_Exon7          ------------------------------------------------------------
	Taeniopygia_guttata_Exon7         ------------------------------------------------------------
	Melopsittacus_undulatus_Exon7     ------------------------------------------------------------
	Alligator_mississippiensis_Exon8  ------------------------------------------------------------
	Chrysemys_picta_Exons8            ------------------------------------------------------------
	Anas_platyrhynchos_Exon8          ------------------------------------------------------------
	Taeniopygia_guttata_Exon8         ------------------------------------------------------------
	Melopsittacus_undulatus_Exon8     ------------------------------------------------------------
	Alligator_mississippiensis_Exon9  ------------------------------------------------------------
	Chrysemys_picta_Exon9             ------------------------------------------------------------
	Alligator_mississippiensis_Exon10 ------------------------------------------------------------
	Chrysemys_picta_Exon10            ------------------------------------------------------------
	Alligator_mississippiensis_Exon11 TTCACATTCAAGTGATTAATAGTTCAACTAAATCCTGCAGTTAATTACCATCAGTTTCCC
	Chrysemys_picta_Exon11            ------------------------------------------------------------

	[                                 1621      1631      1641      1651      1661      1671      ]
	[                                 |         |         |         |         |         |         ]
	Caimen_crocodilus_mRNA            CCTCCCCGCTAGAAATCAGTCAAATTCCAGGTGTTTGTGGCGTGTCCCTGAGAATAAAAC
	Alligator_mississippiensis_Exon1  ------------------------------------------------------------
	Chrysemys_picta_Exon1             ------------------------------------------------------------
	Alligator_mississippiensis_Exon2  ------------------------------------------------------------
	Chrysemys_picta_Exon2             ------------------------------------------------------------
	Anas_platyrhynchos_Exon2          ------------------------------------------------------------
	Gallus_gallus_Exon2               ------------------------------------------------------------
	Alligator_mississippiensis_Exon3  ------------------------------------------------------------
	Chrysemys_picta_Exon3             ------------------------------------------------------------
	Anas_platyrhynchos_Exon3          ------------------------------------------------------------
	Gallus_gallus_Exon3               ------------------------------------------------------------
	Alligator_mississippiensis_Exon4  ------------------------------------------------------------
	Alligator_mississippiensis_Exon5  ------------------------------------------------------------
	Anas_platyrhynchos_Exon5          ------------------------------------------------------------
	Gallus_gallus_Exon5               ------------------------------------------------------------
	Alligator_mississippiensis_Exon6  ------------------------------------------------------------
	Chrysemys_picta_Exon6             ------------------------------------------------------------
	Anas_platyrhynchos_Exon6          ------------------------------------------------------------
	Gallus_gallus_Exon6               ------------------------------------------------------------
	Taeniopygia_guttata_Exon6         ------------------------------------------------------------
	Alligator_mississippiensis_Exon7  ------------------------------------------------------------
	Anas_platyrhynchos_Exon7          ------------------------------------------------------------
	Taeniopygia_guttata_Exon7         ------------------------------------------------------------
	Melopsittacus_undulatus_Exon7     ------------------------------------------------------------
	Alligator_mississippiensis_Exon8  ------------------------------------------------------------
	Chrysemys_picta_Exons8            ------------------------------------------------------------
	Anas_platyrhynchos_Exon8          ------------------------------------------------------------
	Taeniopygia_guttata_Exon8         ------------------------------------------------------------
	Melopsittacus_undulatus_Exon8     ------------------------------------------------------------
	Alligator_mississippiensis_Exon9  ------------------------------------------------------------
	Chrysemys_picta_Exon9             ------------------------------------------------------------
	Alligator_mississippiensis_Exon10 ------------------------------------------------------------
	Chrysemys_picta_Exon10            ------------------------------------------------------------
	Alligator_mississippiensis_Exon11 CCTCCCCCCTAGAAATCAGTCAAATTTCAGGTGTTTGTGGAGTGTCCCTGAGAATAAAAC
	Chrysemys_picta_Exon11            ------------------------------------------------------------

	[                                 1681      1691      1701      1711      1721      1731      ]
	[                                 |         |         |         |         |         |         ]
	Caimen_crocodilus_mRNA            CAAGAAAATGTATAACAATTATTTCTTTTTAAAACTTTGCCTTTAGAGAACTGAGATGCA
	Alligator_mississippiensis_Exon1  ------------------------------------------------------------
	Chrysemys_picta_Exon1             ------------------------------------------------------------
	Alligator_mississippiensis_Exon2  ------------------------------------------------------------
	Chrysemys_picta_Exon2             ------------------------------------------------------------
	Anas_platyrhynchos_Exon2          ------------------------------------------------------------
	Gallus_gallus_Exon2               ------------------------------------------------------------
	Alligator_mississippiensis_Exon3  ------------------------------------------------------------
	Chrysemys_picta_Exon3             ------------------------------------------------------------
	Anas_platyrhynchos_Exon3          ------------------------------------------------------------
	Gallus_gallus_Exon3               ------------------------------------------------------------
	Alligator_mississippiensis_Exon4  ------------------------------------------------------------
	Alligator_mississippiensis_Exon5  ------------------------------------------------------------
	Anas_platyrhynchos_Exon5          ------------------------------------------------------------
	Gallus_gallus_Exon5               ------------------------------------------------------------
	Alligator_mississippiensis_Exon6  ------------------------------------------------------------
	Chrysemys_picta_Exon6             ------------------------------------------------------------
	Anas_platyrhynchos_Exon6          ------------------------------------------------------------
	Gallus_gallus_Exon6               ------------------------------------------------------------
	Taeniopygia_guttata_Exon6         ------------------------------------------------------------
	Alligator_mississippiensis_Exon7  ------------------------------------------------------------
	Anas_platyrhynchos_Exon7          ------------------------------------------------------------
	Taeniopygia_guttata_Exon7         ------------------------------------------------------------
	Melopsittacus_undulatus_Exon7     ------------------------------------------------------------
	Alligator_mississippiensis_Exon8  ------------------------------------------------------------
	Chrysemys_picta_Exons8            ------------------------------------------------------------
	Anas_platyrhynchos_Exon8          ------------------------------------------------------------
	Taeniopygia_guttata_Exon8         ------------------------------------------------------------
	Melopsittacus_undulatus_Exon8     ------------------------------------------------------------
	Alligator_mississippiensis_Exon9  ------------------------------------------------------------
	Chrysemys_picta_Exon9             ------------------------------------------------------------
	Alligator_mississippiensis_Exon10 ------------------------------------------------------------
	Chrysemys_picta_Exon10            ------------------------------------------------------------
	Alligator_mississippiensis_Exon11 CAGGATGACGTATAACAATTATTTCTTTTTAAAACTTTGCCTTTAGAGAACTGAGATGCA
	Chrysemys_picta_Exon11            ------------------------------------------------------------

	[                                 1741      1751      1761      1771      1781      1791      ]
	[                                 |         |         |         |         |         |         ]
	Caimen_crocodilus_mRNA            TTCTGATAGACATATTGTTTCATTCAAACAGTTAACTGGTGTTTATGGCCCAAACCCCTG
	Alligator_mississippiensis_Exon1  ------------------------------------------------------------
	Chrysemys_picta_Exon1             ------------------------------------------------------------
	Alligator_mississippiensis_Exon2  ------------------------------------------------------------
	Chrysemys_picta_Exon2             ------------------------------------------------------------
	Anas_platyrhynchos_Exon2          ------------------------------------------------------------
	Gallus_gallus_Exon2               ------------------------------------------------------------
	Alligator_mississippiensis_Exon3  ------------------------------------------------------------
	Chrysemys_picta_Exon3             ------------------------------------------------------------
	Anas_platyrhynchos_Exon3          ------------------------------------------------------------
	Gallus_gallus_Exon3               ------------------------------------------------------------
	Alligator_mississippiensis_Exon4  ------------------------------------------------------------
	Alligator_mississippiensis_Exon5  ------------------------------------------------------------
	Anas_platyrhynchos_Exon5          ------------------------------------------------------------
	Gallus_gallus_Exon5               ------------------------------------------------------------
	Alligator_mississippiensis_Exon6  ------------------------------------------------------------
	Chrysemys_picta_Exon6             ------------------------------------------------------------
	Anas_platyrhynchos_Exon6          ------------------------------------------------------------
	Gallus_gallus_Exon6               ------------------------------------------------------------
	Taeniopygia_guttata_Exon6         ------------------------------------------------------------
	Alligator_mississippiensis_Exon7  ------------------------------------------------------------
	Anas_platyrhynchos_Exon7          ------------------------------------------------------------
	Taeniopygia_guttata_Exon7         ------------------------------------------------------------
	Melopsittacus_undulatus_Exon7     ------------------------------------------------------------
	Alligator_mississippiensis_Exon8  ------------------------------------------------------------
	Chrysemys_picta_Exons8            ------------------------------------------------------------
	Anas_platyrhynchos_Exon8          ------------------------------------------------------------
	Taeniopygia_guttata_Exon8         ------------------------------------------------------------
	Melopsittacus_undulatus_Exon8     ------------------------------------------------------------
	Alligator_mississippiensis_Exon9  ------------------------------------------------------------
	Chrysemys_picta_Exon9             ------------------------------------------------------------
	Alligator_mississippiensis_Exon10 ------------------------------------------------------------
	Chrysemys_picta_Exon10            ------------------------------------------------------------
	Alligator_mississippiensis_Exon11 TTCTGATAGACACGTTGTTTCATTCAAACAGTTAACCGGTGTTTATGGCCCAAACCCCTG
	Chrysemys_picta_Exon11            ------------------------------------------------------------

	[                                 1801      1811      1821      1831      1841      1851      ]
	[                                 |         |         |         |         |         |         ]
	Caimen_crocodilus_mRNA            GCTTTGTTAAACATGTTGGTCTACTGCACTTGAGAGTTAGTTAGTATATAATAAACTTCT
	Alligator_mississippiensis_Exon1  ------------------------------------------------------------
	Chrysemys_picta_Exon1             ------------------------------------------------------------
	Alligator_mississippiensis_Exon2  ------------------------------------------------------------
	Chrysemys_picta_Exon2             ------------------------------------------------------------
	Anas_platyrhynchos_Exon2          ------------------------------------------------------------
	Gallus_gallus_Exon2               ------------------------------------------------------------
	Alligator_mississippiensis_Exon3  ------------------------------------------------------------
	Chrysemys_picta_Exon3             ------------------------------------------------------------
	Anas_platyrhynchos_Exon3          ------------------------------------------------------------
	Gallus_gallus_Exon3               ------------------------------------------------------------
	Alligator_mississippiensis_Exon4  ------------------------------------------------------------
	Alligator_mississippiensis_Exon5  ------------------------------------------------------------
	Anas_platyrhynchos_Exon5          ------------------------------------------------------------
	Gallus_gallus_Exon5               ------------------------------------------------------------
	Alligator_mississippiensis_Exon6  ------------------------------------------------------------
	Chrysemys_picta_Exon6             ------------------------------------------------------------
	Anas_platyrhynchos_Exon6          ------------------------------------------------------------
	Gallus_gallus_Exon6               ------------------------------------------------------------
	Taeniopygia_guttata_Exon6         ------------------------------------------------------------
	Alligator_mississippiensis_Exon7  ------------------------------------------------------------
	Anas_platyrhynchos_Exon7          ------------------------------------------------------------
	Taeniopygia_guttata_Exon7         ------------------------------------------------------------
	Melopsittacus_undulatus_Exon7     ------------------------------------------------------------
	Alligator_mississippiensis_Exon8  ------------------------------------------------------------
	Chrysemys_picta_Exons8            ------------------------------------------------------------
	Anas_platyrhynchos_Exon8          ------------------------------------------------------------
	Taeniopygia_guttata_Exon8         ------------------------------------------------------------
	Melopsittacus_undulatus_Exon8     ------------------------------------------------------------
	Alligator_mississippiensis_Exon9  ------------------------------------------------------------
	Chrysemys_picta_Exon9             ------------------------------------------------------------
	Alligator_mississippiensis_Exon10 ------------------------------------------------------------
	Chrysemys_picta_Exon10            ------------------------------------------------------------
	Alligator_mississippiensis_Exon11 GCTTTGTTAAACATGTTGGTCTAATGCACTTGAGAGTTAGTTAGTATATAATAAACTTCT
	Chrysemys_picta_Exon11            ------------------------------------------------------------

	[                                 1861      ]
	[                                 |       ]
	Caimen_crocodilus_mRNA            ATATAAC
	Alligator_mississippiensis_Exon1  -------
	Chrysemys_picta_Exon1             -------
	Alligator_mississippiensis_Exon2  -------
	Chrysemys_picta_Exon2             -------
	Anas_platyrhynchos_Exon2          -------
	Gallus_gallus_Exon2               -------
	Alligator_mississippiensis_Exon3  -------
	Chrysemys_picta_Exon3             -------
	Anas_platyrhynchos_Exon3          -------
	Gallus_gallus_Exon3               -------
	Alligator_mississippiensis_Exon4  -------
	Alligator_mississippiensis_Exon5  -------
	Anas_platyrhynchos_Exon5          -------
	Gallus_gallus_Exon5               -------
	Alligator_mississippiensis_Exon6  -------
	Chrysemys_picta_Exon6             -------
	Anas_platyrhynchos_Exon6          -------
	Gallus_gallus_Exon6               -------
	Taeniopygia_guttata_Exon6         -------
	Alligator_mississippiensis_Exon7  -------
	Anas_platyrhynchos_Exon7          -------
	Taeniopygia_guttata_Exon7         -------
	Melopsittacus_undulatus_Exon7     -------
	Alligator_mississippiensis_Exon8  -------
	Chrysemys_picta_Exons8            -------
	Anas_platyrhynchos_Exon8          -------
	Taeniopygia_guttata_Exon8         -------
	Melopsittacus_undulatus_Exon8     -------
	Alligator_mississippiensis_Exon9  -------
	Chrysemys_picta_Exon9             -------
	Alligator_mississippiensis_Exon10 -------
	Chrysemys_picta_Exon10            -------
	Alligator_mississippiensis_Exon11 ATATAAT
	Chrysemys_picta_Exon11            -------

;
End;

begin paup;
charset exon1 = 1-111;
charset exon2 = 112-180;
charset exon3 = 181-233;
charset exon4 = 234-275;
charset exon5 = 276-392;
charset exon6 = 332-638;
charset exon7 - 639-677;
charset exon8 = 678-740;
charset exon9 = 741-785;
charset exon10 = 786-833;
charset exon11 = 834-1867;
charset startcodon = 127-129;
charset stopcodon = 1374-1376;
end;

[Ensembl coordinates and accession numbers as follows:

Caimen crocodilus: AY043290

Alligator mississippiensis: scaffold 107_4 (AKHW01001058)

Chrysemys picta: scaffold:ChrPicBel3.0.1:JH584398.1:416582:416685:1 (exon 1); scaffold:ChrPicBel3.0.1:JH584398.1:418091:418159:1 (exon 2); 
scaffold:ChrPicBel3.0.1:JH584398.1:418381:418422:1 (exon 3); scaffold:ChrPicBel3.0.1:JH584398.1:420174:420388:1 (exon 6); 
scaffold:ChrPicBel3.0.1:JH584398.1:423019:423075:1 (exon 8); scaffold:ChrPicBel3.0.1:JH584398.1:423195:423239:1 (exon 9);
scaffold:ChrPicBel3.0.1:JH584398.1:423475:423511: (exon 10); scaffold:ChrPicBel3.0.1:JH584398.1:424735:425000:1 (exon 11, 5' fragment); 
scaffold:ChrPicBel3.0.1:JH584398.1:427985:428035:1 (exon 11, 3' fragment)

Melopsittacus undulatus: scaffold:MelUnd6.3:JH556633.1:9390602:9390640:-1 (exon 7); scaffold:MelUnd6.3:JH556633.1:9389987:9390049:-1 (exon 8)

Anas platyrhynchos: scaffold:duck1:scaffold247:1779919:1779987 (exon 2); scaffold:duck1:scaffold247:1781280:1781327:1 (exon 3);
scaffold:duck1:scaffold247:1785613:1785729:1 (exon 5); scaffold:duck1:scaffold247:1787138:1787367:1 (exon 6);
scaffold:duck1:scaffold247:1789420:1789458:1 (exon 7); scaffold:duck1:scaffold247:1790018:1790078:1 (exon 8)

Gallus gallus: chromosome:WASHUC2:Z:53370741:53370809:-1 (exon 2); chromosome:WASHUC2:Z:53369939:53369991:-1 (exon 3)
chromosome:WASHUC2:Z:53367646:53367754:-1 (exon 5); chromosome:WASHUC2:Z:53366076:53366253:-1 (exon 6)

Taeniopygia guttata: ABQF01041622]
