# Supplementary material for: Molecular decay of enamel matrix protein genes in turtles and other edentulous amniotes
Source: BMC Evol Biol. 2013 Jan 23;13:20. doi: 10.1186/1471-2148-13-20 (PMC3562159; doi:10.1186/1471-2148-13-20)
Supplement: Additional file 5 — Nexus alignment of AMBN exon sequences forHomo sapiens, Orycteropus aferand six other afrotherians, Dasypus novemcinctus, and Choloepus hoffmanni. The start and stop codons in Homo occur at positions 121–123 (exon 1) and 1468–1470 (exon 13), respectively. The presumed start codon in Dasypus occurs at positions 151–153. Dasypus shares the same stop codon as Homo at positions 1468–1470, whereas the presumed stop codon in Choloepus is at positions 1477–1479. [file 1471-2148-13-20-S5.nex]

#NEXUS

Begin DATA;
	Dimensions ntax=23 nchar=1993;
	Format datatype=NUCLEOTIDE interleave gap=-;
	Matrix
	[                              1         11        21        31        41        51        ]
	[                              |         |         |         |         |         |         ]
	Homo_sapiens                   GAAGTACAGAGCAAGTCCCACGCACAGTCCTGAAAAAAATTT-TAATCTTCTTTTCTT--
	Orycteropus_afer               GAGGTACACAGCAAGTTCCAGGTACAGTCCAGAAAAA-TTGT-AAACCCTCTTTTCTGAC
	Chrysochloris_asiatica         GAGGTACAGCGCAAGTCCCAGGCACAGTCCAGAAAAA--TTC-AAATCTTCTTTTCTT--
	Elephantulus_edwardii          GAGGTACAAAGCAAGTTCCAGGTAGAGTCCAGAAAAAAACTTTAAA-CTTCTTTTCTT--
	Echinops_telfairi              GAGATACAGCGCAAGTCCCAGGCACAGTCCAGAAAAAA-GTT-AAATCTTCTTGTTCTT-
	Trichechus_manatus             GAGGTACAGAGCAAGTCCCAGGCACAGTCCAGAAAAAA-TTT-AAATCTTCTTTTCTT--
	Procavia_capensis              GAGAAACAGAGCAAGTGCCAGGCACAGTCCAGAAAAAAACTT-AAATCTTCTTTTCTT--
	Loxodonta_africana             GAAATACACAGCAAGTCCCAGGCACAGTTCAGAAAAAA-TTT-AAGTCTTCTTTTCTC--
	Dasypus_novemcinctus           GAGATACAGAACGAGTCTCAGGAACAGTCCAGAAAAAAAGTT-AAATCTTTTTTATTT--
	Choloepus_hoffmanni            GAGATCCAGAGCGAGTCCCAGGCACCGTCCAGAAAAAA-TTT-AAATCTTCTTTATTT--
	Homo_sapiens_Exon1             GAAGTACAGAGCAAGTCCCACGCACAGTCCTGAAAAAAATTT-TAATCTTCTTTTCTT--
	Homo_sapiens_Exon2             ------------------------------------------------------------
	Homo_sapiens_Exon3             ------------------------------------------------------------
	Homo_sapiens_Exon4             ------------------------------------------------------------
	Homo_sapiens_Exon5             ------------------------------------------------------------
	Homo_sapiens_Exon6             ------------------------------------------------------------
	Homo_sapiens_Exon7             ------------------------------------------------------------
	Homo_sapiens_Exon8             ------------------------------------------------------------
	Homo_sapiens_Exon9             ------------------------------------------------------------
	Homo_sapiens_Exon10            ------------------------------------------------------------
	Homo_sapiens_Exon11            ------------------------------------------------------------
	Homo_sapiens_Exon12            ------------------------------------------------------------
	Homo_sapiens_Exon13partial     ------------------------------------------------------------

	[                              61        71        81        91        101       111       ]
	[                              |         |         |         |         |         |         ]
	Homo_sapiens                   AGAACT---------------ATCTTGGTTGGCATCA-TCAGGCCCTGAGAGCACAGTGC
	Orycteropus_afer               AGCAGTGAGTTTGTTTTTTTAATCTTAGTTGGCATCA-CCAGGCCCAGAGAGCACAGTGC
	Chrysochloris_asiatica         AGCCTT---------------ATTTTGGTTGGCATCA-CCAGGCCTCGAGAGCACAGCAC
	Elephantulus_edwardii          AGCCTT---------------ATCTTGTTTGGCATCA-CCAGGCCCTGAGAGCACAGTAC
	Echinops_telfairi              AGCCAT---------------CTCTTGGTTGGCATCA-GCAGGCCCTGCGAGCACAGTGC
	Trichechus_manatus             AGCCTT---------------ATCTTGGTTGGAATCA-CCAGGCCG--AGAGCACAGTGC
	Procavia_capensis              AGCCTT---------------ATCTTGGTTGGCACCA-GAAGGCCG--AGAGCACAGTGC
	Loxodonta_africana             AGCCTT---------------ATCTTGGTTGGCATCT-CCGGGCCG--AAAGCACGGTGC
	Dasypus_novemcinctus           AGTACT---------------ATCTTGGTTGGTATCAATCAGGCCCTGAGAGTCCAGTGC
	Choloepus_hoffmanni            AATATT---------------ACCTTGATTGTTATCA-CCAGGCCGTGAGAGCCCAGTGC
	Homo_sapiens_Exon1             AGAACT---------------ATCTTGGTTGGCATCA-TCAGGCCCTGAGAGCACAGTGC
	Homo_sapiens_Exon2             ------------------------------------------------------------
	Homo_sapiens_Exon3             ------------------------------------------------------------
	Homo_sapiens_Exon4             ------------------------------------------------------------
	Homo_sapiens_Exon5             ------------------------------------------------------------
	Homo_sapiens_Exon6             ------------------------------------------------------------
	Homo_sapiens_Exon7             ------------------------------------------------------------
	Homo_sapiens_Exon8             ------------------------------------------------------------
	Homo_sapiens_Exon9             ------------------------------------------------------------
	Homo_sapiens_Exon10            ------------------------------------------------------------
	Homo_sapiens_Exon11            ------------------------------------------------------------
	Homo_sapiens_Exon12            ------------------------------------------------------------
	Homo_sapiens_Exon13partial     ------------------------------------------------------------

	[                              121       131       141       151       161       171       ]
	[                              |         |         |         |         |         |         ]
	Homo_sapiens                   ATGTCAGCATCTAAGATTCCACTTTTCAAAATGAAGGACCTGATACTGATCCTATGCCTC
	Orycteropus_afer               ATGTCAGCATTGAAGATCCCACTTTTCAAAATGAAGGACCTGATACTGATCATGTGTCTC
	Chrysochloris_asiatica         ATGTCAGCATTAAAGATCCCACTTTTCAAAATGAAGGACCTGATATTGATCATGTGCCTC
	Elephantulus_edwardii          ATGTCAGCATTGAAGATACCACTTTTCAAAATGAAGGATCCAATCCTGTTCATGTGTCTT
	Echinops_telfairi              ATGTCAGCATTAAAGATCCCACTTTTCAAAATGAAGGACCTAATACTGACCATGTGCGTC
	Trichechus_manatus             ATGTCCGCATTGAAGATCCCACTTTTCAAAATGAAGAACCTGATACTGATCTCATGCCTC
	Procavia_capensis              ATGTCAGCATTAAAG????????????????????????CTGATACTGATCATGTGCCTC
	Loxodonta_africana             CTGTCGGCATTGCAGATCCCACTTTTCAAAATGAAGGACCTGATACTGATCATGTGCCTC
	Dasypus_novemcinctus           ACGTCAGCATTGAAGATCCCACTTTTCAAAATGAAGGTCCTGATATTGATGCTGTGCCTC
	Choloepus_hoffmanni            ACGTCAGCATTGAAGATCCTGCTTTTCAAAATGAAAGACTTGATACTAATGCTGTGCCTC
	Homo_sapiens_Exon1             ATGTCAGCATCTAAG---------------------------------------------
	Homo_sapiens_Exon2             ---------------ATTCCACTTTTCAAAATGAAGGACCTGATACTGATCCTATGCCTC
	Homo_sapiens_Exon3             ------------------------------------------------------------
	Homo_sapiens_Exon4             ------------------------------------------------------------
	Homo_sapiens_Exon5             ------------------------------------------------------------
	Homo_sapiens_Exon6             ------------------------------------------------------------
	Homo_sapiens_Exon7             ------------------------------------------------------------
	Homo_sapiens_Exon8             ------------------------------------------------------------
	Homo_sapiens_Exon9             ------------------------------------------------------------
	Homo_sapiens_Exon10            ------------------------------------------------------------
	Homo_sapiens_Exon11            ------------------------------------------------------------
	Homo_sapiens_Exon12            ------------------------------------------------------------
	Homo_sapiens_Exon13partial     ------------------------------------------------------------

	[                              181       191       201       211       221       231       ]
	[                              |         |         |         |         |         |         ]
	Homo_sapiens                   CTGGAAATGAGTTTTGCAGTGCCGTTCTTTCCTCAGCAATCTGGAACACCGGGTATGGCT
	Orycteropus_afer               TTAGGAGTGAGTTTTGCGGTGCCGATGTTTCCTCAGCAACCTGGGACCCCTGGCATGGCT
	Chrysochloris_asiatica         TTAGCAGTGGGTTTTGCTGTGCCGATGTTTCCTCAGCAACCTGGAACCCCCGGCATGGCC
	Elephantulus_edwardii          TTAGGAGTGAGTGTTGCGGTGCCGGTGTTTCCTCAACAACCTGGGACCCCAGGCATGGCT
	Echinops_telfairi              TTAGGAGTGAGTTTTGCAGTGCCGATGTTTCCTCGGCAACCTGGGACCCCTGGTATGGCT
	Trichechus_manatus             TTAGGAGTGAGTTTTGCAGTGCCGATGTTTCCTCAGCAACCTGGGACCCCGGGCATGGCT
	Procavia_capensis              TTAGGAGTCAGTTGTGCGGTTCCGGTGTTTCCTCAG---------ACCCCGGGTATGGCT
	Loxodonta_africana             TTAGGAGTGAGTTTTGCAGTTCCGGTGTTTCCTCAGCAACCTGGGACCCCAGGCATGGCT
	Dasypus_novemcinctus           TTGGGAACGAGTTTTGCAGTGCCGATGTTTCCTCAGCAACCTGGGACACCAGGCTTGGCT
	Choloepus_hoffmanni            TTGGGAATGAGTTTTGCAGTACCGATGTTTCCTCAGCAACCCAGAACACCAGGCATGGCT
	Homo_sapiens_Exon1             ------------------------------------------------------------
	Homo_sapiens_Exon2             CTGGAAATGAGTTTTGCAGTGCCG------------------------------------
	Homo_sapiens_Exon3             ------------------------TTCTTTCCTCAGCAATCTGGAACACCGGGTATGGCT
	Homo_sapiens_Exon4             ------------------------------------------------------------
	Homo_sapiens_Exon5             ------------------------------------------------------------
	Homo_sapiens_Exon6             ------------------------------------------------------------
	Homo_sapiens_Exon7             ------------------------------------------------------------
	Homo_sapiens_Exon8             ------------------------------------------------------------
	Homo_sapiens_Exon9             ------------------------------------------------------------
	Homo_sapiens_Exon10            ------------------------------------------------------------
	Homo_sapiens_Exon11            ------------------------------------------------------------
	Homo_sapiens_Exon12            ------------------------------------------------------------
	Homo_sapiens_Exon13partial     ------------------------------------------------------------

	[                              241       251       261       271       281       291       ]
	[                              |         |         |         |         |         |         ]
	Homo_sapiens                   AGTTTGAGCCTTGAGACAATGAGACAGTTGGGAAGTCTGCAGAGATTAAACACACTTTCT
	Orycteropus_afer               AGTTTGAGCCTTGAGACAATGAGACAGTTGGGAAGATTACAGGGATTAAACATGCTTCCT
	Chrysochloris_asiatica         AGTTTGAGCCTTGAGACAATGAGACAGTTGGGAAGTTTGCAGGGATTAAACATGCTTCCT
	Elephantulus_edwardii          AGTCTGAGCCTTGAGACAATGAGACAGTTGGGACGTTTGCAGGGATTAAACATACTTCCT
	Echinops_telfairi              AGCTTGAGCCTTGAGACAATGAGACAGTTGGGAAGTTTGCAGGGATTAAACATCCTTCCT
	Trichechus_manatus             AGTTTGAGCCTTGAGACAATGAGACAGTTGGGAAGTCTGCAGGGATTAAACATGCTTTCT
	Procavia_capensis              AGTTTGAGCCTTGAGACAATGAGACAGCTGGGAAGTTTACAGGGATTAAACACACTTTCT
	Loxodonta_africana             AGTTTGAGCCTTGAGACAATGAGACAGTTGGGAAGTTTGCAGGGATTAAACACACTTTCT
	Dasypus_novemcinctus           AGTTTGAGCCTAGAGACAATGAGACAGTTGGGAAGTTTGCAGGGACTGAACATGCTTCCT
	Choloepus_hoffmanni            AGTTTGAGCCTTGAGAAAATAAGATGGTTGGGAAGTTTGCAGGGAATGAACATGCTTCCA
	Homo_sapiens_Exon1             ------------------------------------------------------------
	Homo_sapiens_Exon2             ------------------------------------------------------------
	Homo_sapiens_Exon3             AGTTTGAGCCTTGAG---------------------------------------------
	Homo_sapiens_Exon4             ---------------ACAATGAGACAGTTGGGAAGTCTGCAGAGATTAAACACACTTTCT
	Homo_sapiens_Exon5             ------------------------------------------------------------
	Homo_sapiens_Exon6             ------------------------------------------------------------
	Homo_sapiens_Exon7             ------------------------------------------------------------
	Homo_sapiens_Exon8             ------------------------------------------------------------
	Homo_sapiens_Exon9             ------------------------------------------------------------
	Homo_sapiens_Exon10            ------------------------------------------------------------
	Homo_sapiens_Exon11            ------------------------------------------------------------
	Homo_sapiens_Exon12            ------------------------------------------------------------
	Homo_sapiens_Exon13partial     ------------------------------------------------------------

	[                              301       311       321       331       341       351       ]
	[                              |         |         |         |         |         |         ]
	Homo_sapiens                   CAGTATTCTAGATACGGCTTTGGAAAATCATTTAATTCTTTGTGGATGCACGGTCTCCTC
	Orycteropus_afer               CAGTATTCTAGATTTGACTTTGGGAAATCTTTTAATTCTCTGTGGATGCATGGTCTCCTC
	Chrysochloris_asiatica         CAGTATTCTAGATTTGGCTTTGGGAAATCTTTTAATTCTCTTTGGATGCATGGTCTCCTC
	Elephantulus_edwardii          CAGTTTTCTAGATTTGGCTTCGGGAAATCTTTCAACCCTCTGTGGCTGCATGGTCTCCTC
	Echinops_telfairi              CAGTATTCTAGATTTGGCTTTGGGAAATCTTTCAATTCTCTCTGGATGCATGGTCTCCTC
	Trichechus_manatus             CAGTATTCTAGATTTGGCTTTGGGAAATCTTTTAATTCTATGTGGCTGCATGGTCTCCTC
	Procavia_capensis              CAGTATTCTAGATTTGGCTTTGGGAAATCTTTTAATTCTATGTGGATGCATGGACTGCTC
	Loxodonta_africana             CAGTATTCTAGATTTGGCTTTGGGAAATCTCTTAATTCTCTGTGGGTGCATGGTCTCCTT
	Dasypus_novemcinctus           AAGTTTTCTAGATTTGGCTTTGGGAAATCTTTTAATTCTTTATGGATACATGATCTCCTC
	Choloepus_hoffmanni            CAGTTTTCTAGATTTGGCTCTGGGAAATCTTTTAATTCTTTATGGATGCATGCTCTGCTC
	Homo_sapiens_Exon1             ------------------------------------------------------------
	Homo_sapiens_Exon2             ------------------------------------------------------------
	Homo_sapiens_Exon3             ------------------------------------------------------------
	Homo_sapiens_Exon4             CAG---------------------------------------------------------
	Homo_sapiens_Exon5             ---TATTCTAGATACGGCTTTGGAAAATCATTTAATTCTTTGTGGATGCACGGTCTCCTC
	Homo_sapiens_Exon6             ------------------------------------------------------------
	Homo_sapiens_Exon7             ------------------------------------------------------------
	Homo_sapiens_Exon8             ------------------------------------------------------------
	Homo_sapiens_Exon9             ------------------------------------------------------------
	Homo_sapiens_Exon10            ------------------------------------------------------------
	Homo_sapiens_Exon11            ------------------------------------------------------------
	Homo_sapiens_Exon12            ------------------------------------------------------------
	Homo_sapiens_Exon13partial     ------------------------------------------------------------

	[                              361       371       381       391       401       411       ]
	[                              |         |         |         |         |         |         ]
	Homo_sapiens                   CCACCACATTCCTCTCTTCCATGGATGAGGCCAAGAGAACATGAAACTCAACAGTATGAA
	Orycteropus_afer               CCACTACATTCCTCTTTCCTATGGATATGACCAAGAGAACATGATGCTCAACAG------
	Chrysochloris_asiatica         CCACCACATTCCTCTTTCCCATGGATGCGACCAAGGGAACATGAAACTCAACAGTATGAG
	Elephantulus_edwardii          CCACCACATTCCTCTTTCCCATGGCTACGACCAAGAGACCACGAAACTCAACAGTATGAA
	Echinops_telfairi              CCACCACATTCCTCTTTCCCCTGGATGCGACCAAGGGAACATGAAACTCAACAGTACGAA
	Trichechus_manatus             CCACCACATTCCCCTTTCCCATGGATGCGACCAAGGGAACATGAAACTCAACAGTATGAA
	Procavia_capensis              CCACCACATTCCCCTTTCCCATGGATGCGACCAAGGGAACATGAAACTCAGCAGTATGAA
	Loxodonta_africana             CCACCACATTCTGCTTTCCCATGGATGCGACCAAGGGAACATGAAACTCAACAGTATGAA
	Dasypus_novemcinctus           CCACCACATTCTTCCTTCCAATGGATGCACCCAAGGGAACATGAAACTCAACAGTATGAA
	Choloepus_hoffmanni            CCACCACTTTCCTCTTTCCCATGGATGCAACAAAGGGAACAAGAAACTCAACAGTATGAG
	Homo_sapiens_Exon1             ------------------------------------------------------------
	Homo_sapiens_Exon2             ------------------------------------------------------------
	Homo_sapiens_Exon3             ------------------------------------------------------------
	Homo_sapiens_Exon4             ------------------------------------------------------------
	Homo_sapiens_Exon5             CCACCACATTCCTCTCTTCCATGGATGAGGCCAAGAGAACATGAAACTCAACAG------
	Homo_sapiens_Exon6             ------------------------------------------------------TATGAA
	Homo_sapiens_Exon7             ------------------------------------------------------------
	Homo_sapiens_Exon8             ------------------------------------------------------------
	Homo_sapiens_Exon9             ------------------------------------------------------------
	Homo_sapiens_Exon10            ------------------------------------------------------------
	Homo_sapiens_Exon11            ------------------------------------------------------------
	Homo_sapiens_Exon12            ------------------------------------------------------------
	Homo_sapiens_Exon13partial     ------------------------------------------------------------

	[                              421       431       441       451       461       471       ]
	[                              |         |         |         |         |         |         ]
	Homo_sapiens                   TATTCTTTGCCTGTGCATCCCCCACCTCTCCCATCACAGCCATCCTTGAAGCCTCAACAG
	Orycteropus_afer               ------------------------------------------------------------
	Chrysochloris_asiatica         TATTCTTTGCCTGTTCATCCCCCACCTCTACCATCACAGCAGTCCTTGCAGCCTCAACAA
	Elephantulus_edwardii          TATTCTTTGCCTGTTCATCCACCACCTCTCCCATCACAGCAGTCCCTGCAGCCCCAACAG
	Echinops_telfairi              TACTCTTTGCCTGTTCATCCGCCACCTCTACCCTCACAGCAGTCCCTACAGCCTCAGCAG
	Trichechus_manatus             TATTCTTTGCCTGTTCATCCCCCACCTCTACCATCACAGCAGTCCCTGCAACCTCAACAA
	Procavia_capensis              TATTCTTTGCCTGTTCATCCCCCACCTCTACCGTCACAGCAGTCCCTGCAACCCCAACAG
	Loxodonta_africana             TATTCTTTGCCTGTTCATCCCCCACCTCTACCATCACAGCAGTCCCTGCAACCTCAACAG
	Dasypus_novemcinctus           TATTCTTTGCCTGTGCATCCCCCACCTCTACCATCTCAGCAGTCCCTGCAACCCCAACAA
	Choloepus_hoffmanni            TATTCTTTGCCTGTGCATCCCCCACCTCCACCATCACAACAGTCCCTGAAGCCCCAACAG
	Homo_sapiens_Exon1             ------------------------------------------------------------
	Homo_sapiens_Exon2             ------------------------------------------------------------
	Homo_sapiens_Exon3             ------------------------------------------------------------
	Homo_sapiens_Exon4             ------------------------------------------------------------
	Homo_sapiens_Exon5             ------------------------------------------------------------
	Homo_sapiens_Exon6             TATTCTTTGCCTGTGCATCCCCCACCTCTCCCATCACAGCCATCCTTGAAGCCTCAACAG
	Homo_sapiens_Exon7             ------------------------------------------------------------
	Homo_sapiens_Exon8             ------------------------------------------------------------
	Homo_sapiens_Exon9             ------------------------------------------------------------
	Homo_sapiens_Exon10            ------------------------------------------------------------
	Homo_sapiens_Exon11            ------------------------------------------------------------
	Homo_sapiens_Exon12            ------------------------------------------------------------
	Homo_sapiens_Exon13partial     ------------------------------------------------------------

	[                              481       491       501       511       521       531       ]
	[                              |         |         |         |         |         |         ]
	Homo_sapiens                   CCAGGACTGAAACCTTTTCTCCAGTCTGCTGCTGCAACCACCAACCAGGCCACAGCACTG
	Orycteropus_afer               ------------------------------------------------------------
	Chrysochloris_asiatica         CCTGGACAGAAACCTTTCGCTCAGCCCACACCTGCAACTGCCATCCAAGGCACAATCCAG
	Elephantulus_edwardii          CCTGGGCAGAAACCTTCCGCG---CCCACTGCTGCAACAGTCCTCCAGGGCACCGCCCCA
	Echinops_telfairi              TCTGGGCCGAAACCTTTCCCTGTGCCCACTGATGCAACTGCCATCCAAGACCCAGCCCAG
	Trichechus_manatus             CCCAGGCAGAAACTTTTCCCCCACCCCACTGCTCCAACCGCCATCCAGGGTACAGCCCAG
	Procavia_capensis              CCCGGGCAGAAATTTTTCCTGCTCTCTACTGCTCCAACTGCCATGCATGACAAAGCCCAG
	Loxodonta_africana             CCTGGGCAGAAACTTTTCCCCCAGCCCACTGTGCCAACTGCCATCCAGAACACAGCCCAG
	Dasypus_novemcinctus           CCAGGACAGAAACCTTTGCCTCAGCCCACTGTCACAACTGGCACCCAGGACACAGCCCAG
	Choloepus_hoffmanni            CCGGGACAGAAACCTT--------------------------------------------
	Homo_sapiens_Exon1             ------------------------------------------------------------
	Homo_sapiens_Exon2             ------------------------------------------------------------
	Homo_sapiens_Exon3             ------------------------------------------------------------
	Homo_sapiens_Exon4             ------------------------------------------------------------
	Homo_sapiens_Exon5             ------------------------------------------------------------
	Homo_sapiens_Exon6             CCAGGACTGAAACCTTTTCTCCAGTCTGCTGCTGCAACCACCAACCAGGCCACAGCACTG
	Homo_sapiens_Exon7             ------------------------------------------------------------
	Homo_sapiens_Exon8             ------------------------------------------------------------
	Homo_sapiens_Exon9             ------------------------------------------------------------
	Homo_sapiens_Exon10            ------------------------------------------------------------
	Homo_sapiens_Exon11            ------------------------------------------------------------
	Homo_sapiens_Exon12            ------------------------------------------------------------
	Homo_sapiens_Exon13partial     ------------------------------------------------------------

	[                              541       551       561       571       581       591       ]
	[                              |         |         |         |         |         |         ]
	Homo_sapiens                   AAAGAAGCACTTCAGCCTCCAATTCACCTGGGACATCTGCCCTTGCAGGAAGGAGAACTG
	Orycteropus_afer               ------------------------------------------------------------
	Chrysochloris_asiatica         AACGGAGGGCCACAACCTCCAATTCACCAGGGACAGCCTCCCTTGCAGCAATCTGAGGGA
	Elephantulus_edwardii          AAGATCGGGCCACAGCCTCCGATTCACCAGGGACTGCCACCTTTGCAGCAATCTGATTTA
	Echinops_telfairi              AAGGCTGGGCCACAGCCTCCAATTCACCTAGGCTTTCCGCCGTTGCAGCAGGCTGAATCA
	Trichechus_manatus             AAGAGCCTCCTGCAGCCTGCAATTTACCAGGGACAGCCGCCCTTGCAGCAAAATGAGTCT
	Procavia_capensis              AAGACCTTGCTGCAGCCTGCCCTTCACCAGGGACCACCGCCCCTGCAGCAAAAAGATTCT
	Loxodonta_africana             AAGAGCCTGCTACAGCCTGCATTTCACCAGGGACAGCTGCCCTTGCAGCAAAATGAGTCT
	Dasypus_novemcinctus           AAGGGAGGACTTCACCCTCCAATTCACCAGGGACAGCCACCCTTGCAGCAAGGAGAGATG
	Choloepus_hoffmanni            -------------------------------------------TGCAGCAAGGAGAGATG
	Homo_sapiens_Exon1             ------------------------------------------------------------
	Homo_sapiens_Exon2             ------------------------------------------------------------
	Homo_sapiens_Exon3             ------------------------------------------------------------
	Homo_sapiens_Exon4             ------------------------------------------------------------
	Homo_sapiens_Exon5             ------------------------------------------------------------
	Homo_sapiens_Exon6             AAAGAAGCACTTCAGCCTCCAATTCACCTGGGACATCTGCCCTTGCAGGAAGGAGAACTG
	Homo_sapiens_Exon7             ------------------------------------------------------------
	Homo_sapiens_Exon8             ------------------------------------------------------------
	Homo_sapiens_Exon9             ------------------------------------------------------------
	Homo_sapiens_Exon10            ------------------------------------------------------------
	Homo_sapiens_Exon11            ------------------------------------------------------------
	Homo_sapiens_Exon12            ------------------------------------------------------------
	Homo_sapiens_Exon13partial     ------------------------------------------------------------

	[                              601       611       621       631       641       651       ]
	[                              |         |         |         |         |         |         ]
	Homo_sapiens                   CCTCTGGTTCAGCAGCAGGTGGCACCATCAGATAAGCCACCAAAGCCTGAGCTCCCAGGA
	Orycteropus_afer               ---------------------------------------------------TTACCAGGA
	Chrysochloris_asiatica         CCAGTGGTTCAACAACAGGTAGCCCCATCAGAAATGCCACCAAAACCTGAGTTACCAGGA
	Elephantulus_edwardii          CCAATGGTTCAGCAGCAGGTGGCACCATCAGAAAAGCCACTAAAGGCTGAGTTGCCAGAA
	Echinops_telfairi              CCAGCGATTCTGCAGCAGGTGGCACCATCAGAGAAGCCACCCAAACCGGAGTTACCTGGA
	Trichechus_manatus             CCAATGATTCTGCAGCAGGTGGCACCATCAGATAAGCCACCAAAGCCTGAGTTGCCAGGA
	Procavia_capensis              CCAATGATTGAACAGCAGGTGGCACCATCAGATAAGCCACCAAAGCCTGAGTTGCCTGAA
	Loxodonta_africana             CCAATGATTCAGCAGCAGGTGGCACCATCAGATAAGCCACCAAAGCCTGAGTTGCCAAGA
	Dasypus_novemcinctus           CCAGCAATTCAGCAGCAGGTGGCACCATCAGAAAAGCCACCAAAGCCTGAGTTACCAGGA
	Choloepus_hoffmanni            GCAGCGATTCAGCAGCAGGGGGCACCATGGGAAAAGCCACCAAAGCCTGAGTTACCTGAA
	Homo_sapiens_Exon1             ------------------------------------------------------------
	Homo_sapiens_Exon2             ------------------------------------------------------------
	Homo_sapiens_Exon3             ------------------------------------------------------------
	Homo_sapiens_Exon4             ------------------------------------------------------------
	Homo_sapiens_Exon5             ------------------------------------------------------------
	Homo_sapiens_Exon6             CCTCTGGTTCAGCAGCAGGTGGCACCATCAGATAAGCCACCAAAGCCTGAG---------
	Homo_sapiens_Exon7             ---------------------------------------------------CTCCCAGGA
	Homo_sapiens_Exon8             ------------------------------------------------------------
	Homo_sapiens_Exon9             ------------------------------------------------------------
	Homo_sapiens_Exon10            ------------------------------------------------------------
	Homo_sapiens_Exon11            ------------------------------------------------------------
	Homo_sapiens_Exon12            ------------------------------------------------------------
	Homo_sapiens_Exon13partial     ------------------------------------------------------------

	[                              661       671       681       691       701       711       ]
	[                              |         |         |         |         |         |         ]
	Homo_sapiens                   GTAGATTTTGCTGATCCACAAGGTCCATCACTCCCAGGAATGGATTTTCCTGATCCACAA
	Orycteropus_afer               ATGGATTTTGCTGGTCCACAAGGTCCCTCA------------------------------
	Chrysochloris_asiatica         ATGGATTTTGCTGGCCCACAAGGTCCATCA------------------------------
	Elephantulus_edwardii          ATGAATTTTGGTGGTCCACAAGGTCCAATATTACCAGAAATTAATTTTGCTGGTCCTCAA
	Echinops_telfairi              TTTGATTTTGCTGGCCCACAAAGTCCATCA------------------------------
	Trichechus_manatus             ATGGATTTTGCTGATCCACAAGGTCCACCA------------------------------
	Procavia_capensis              ATGAATTTTGCTGATCCACACAGTCCACCA------------------------------
	Loxodonta_africana             ATGGATTTTGCTGGTCCACAAAGTCCACCA------------------------------
	Dasypus_novemcinctus           TTGGAATTTGCTGCTCCACAAGGTCGATCA------------------------------
	Choloepus_hoffmanni            CTGAATTTTTCTGGTCCACAAGTTTCATCA------------------------------
	Homo_sapiens_Exon1             ------------------------------------------------------------
	Homo_sapiens_Exon2             ------------------------------------------------------------
	Homo_sapiens_Exon3             ------------------------------------------------------------
	Homo_sapiens_Exon4             ------------------------------------------------------------
	Homo_sapiens_Exon5             ------------------------------------------------------------
	Homo_sapiens_Exon6             ------------------------------------------------------------
	Homo_sapiens_Exon7             GTAGATTTTGCTGATCCACAAGGTCCATCA------------------------------
	Homo_sapiens_Exon8             ------------------------------CTCCCAGGAATGGATTTTCCTGATCCACAA
	Homo_sapiens_Exon9             ------------------------------------------------------------
	Homo_sapiens_Exon10            ------------------------------------------------------------
	Homo_sapiens_Exon11            ------------------------------------------------------------
	Homo_sapiens_Exon12            ------------------------------------------------------------
	Homo_sapiens_Exon13partial     ------------------------------------------------------------

	[                              721       731       741       751       761       771       ]
	[                              |         |         |         |         |         |         ]
	Homo_sapiens                   GGTCCATCACTCCCAGGATTGGATTTTGCTGATCCACAAGGTTCAACAATTTTCCAAATA
	Orycteropus_afer               ------------------------------------------------ATGTTCCCAATA
	Chrysochloris_asiatica         ------------------------------------------------ATTTTCCAAATT
	Elephantulus_edwardii          GACCCAACATTACCAGAAATTGATTTTGCTGGTCCACAAGGCCCAACAATGCTCCAAATT
	Echinops_telfairi              ------------------------------------------------ATATTCCAGATT
	Trichechus_manatus             ------------------------------------------------ATATTCCAAATT
	Procavia_capensis              ------------------------------------------------ATATTCCAAATT
	Loxodonta_africana             ------------------------------------------------ATGTTCCAAATT
	Dasypus_novemcinctus           ------------------------------------------------ATATTCCCAAGT
	Choloepus_hoffmanni            ------------------------------------------------ATATTCCCAACT
	Homo_sapiens_Exon1             ------------------------------------------------------------
	Homo_sapiens_Exon2             ------------------------------------------------------------
	Homo_sapiens_Exon3             ------------------------------------------------------------
	Homo_sapiens_Exon4             ------------------------------------------------------------
	Homo_sapiens_Exon5             ------------------------------------------------------------
	Homo_sapiens_Exon6             ------------------------------------------------------------
	Homo_sapiens_Exon7             ------------------------------------------------------------
	Homo_sapiens_Exon8             GGTCCATCA---------------------------------------------------
	Homo_sapiens_Exon9             ---------CTCCCAGGATTGGATTTTGCTGATCCACAAGGTTCAACA------------
	Homo_sapiens_Exon10            ------------------------------------------------ATTTTCCAAATA
	Homo_sapiens_Exon11            ------------------------------------------------------------
	Homo_sapiens_Exon12            ------------------------------------------------------------
	Homo_sapiens_Exon13partial     ------------------------------------------------------------

	[                              781       791       801       811       821       831       ]
	[                              |         |         |         |         |         |         ]
	Homo_sapiens                   GCCCGTTTGATTTCTCACGGACCAATGCCACAAAATAAACAA------TCTCCACTTTAT
	Orycteropus_afer               CCCCATTTGATATCTCAAGGGCCAATGCCACAAAATAAACAA------TCTCCACTTTAT
	Chrysochloris_asiatica         GCCCGTTTGATATCTCAAGGACCAGTGCCACAAAATAAGCAA------TCTCCACTTTAT
	Elephantulus_edwardii          GCCCGTTTGATATCTCAAGGACCAGTGACACAAACTAAACAG------TCTCCACTTTAT
	Echinops_telfairi              GCCCGTTTGATATCTCAAGGACCAGTGCCGCCAAACAAACAGTCACAGTCGCCACTTTAT
	Trichechus_manatus             GCCCGTTTGATATCTCGAGGACCAGTGCCACAAAATAAACAA------TCTCCACTTTAT
	Procavia_capensis              GCTCGTTTGATATCTCAAGGACCACTGCCACAAAACAAAGAA------TCTCCGCTTTAT
	Loxodonta_africana             GCCCGTTTGATATCTCAAGGATCAGTGCCACAAAATAAACAA------TCTCCACTTTAT
	Dasypus_novemcinctus           TCCCGTTTGATATCTTCGGGACCTATGCCACAAACTAAACAA------CCTCAACTTTAT
	Choloepus_hoffmanni            GCCCGTTTGATATTTCCGGGACCAATGCCACAAACTAAGCAA------TCTGAACTTTAT
	Homo_sapiens_Exon1             ------------------------------------------------------------
	Homo_sapiens_Exon2             ------------------------------------------------------------
	Homo_sapiens_Exon3             ------------------------------------------------------------
	Homo_sapiens_Exon4             ------------------------------------------------------------
	Homo_sapiens_Exon5             ------------------------------------------------------------
	Homo_sapiens_Exon6             ------------------------------------------------------------
	Homo_sapiens_Exon7             ------------------------------------------------------------
	Homo_sapiens_Exon8             ------------------------------------------------------------
	Homo_sapiens_Exon9             ------------------------------------------------------------
	Homo_sapiens_Exon10            GCCCGTTTGATTTCTCACGGACCAATGCCACAAAATAAACAA------TCTCCA------
	Homo_sapiens_Exon11            ------------------------------------------------------CTTTAT
	Homo_sapiens_Exon12            ------------------------------------------------------------
	Homo_sapiens_Exon13partial     ------------------------------------------------------------

	[                              841       851       861       871       881       891       ]
	[                              |         |         |         |         |         |         ]
	Homo_sapiens                   CCAGGAATGTTGTACGTGCCTTTTGGAGCAAATCAATTGAATGCCCCTGCCAGACTTGGC
	Orycteropus_afer               CCGGGAATGTTTTACATGTCCTCTGGAGCAAATCAATTGAATGCCCCTGCCAGAGTTGGC
	Chrysochloris_asiatica         CCAGGAATGTTTTACATGCCCTATGGAGCAAATCAATTGAATGCACCTGCCAGATTGGGC
	Elephantulus_edwardii          CCAGGAATGTTTTACATGCCCTATGGAGCAAATCAATTGAATGCTCCAGGCAGACTTGGC
	Echinops_telfairi              CCAGGAATGTTTTACATGTCCTATGGAGCAAATCAATTGAACGCCCCTGGCAGACTCGGC
	Trichechus_manatus             CCAGAAATGTTTTACATGTCCTATGGAGCAAATCAATTGAATGCCCCTGCCAGACTTGGC
	Procavia_capensis              CCAGGAATGTTTTACATGTCCTACGGAACAAATCAATTGAATGCCCCTGCCAGACTGGGC
	Loxodonta_africana             CCAGGAATGTTTTACATGTCTTATGGAGCAAATCAATTGAACGCCCCTGCCAGACTTGGC
	Dasypus_novemcinctus           CCAGGAATGTTTTACATGTCTTACGGAACAAATCAATTGAATGCCCCTGCCAGACTTGGC
	Choloepus_hoffmanni            CCAAGAATGTTTTACACGTCCTATGAAGCAAATCAGTTGAATGCCCCTTCCAGATTTGAC
	Homo_sapiens_Exon1             ------------------------------------------------------------
	Homo_sapiens_Exon2             ------------------------------------------------------------
	Homo_sapiens_Exon3             ------------------------------------------------------------
	Homo_sapiens_Exon4             ------------------------------------------------------------
	Homo_sapiens_Exon5             ------------------------------------------------------------
	Homo_sapiens_Exon6             ------------------------------------------------------------
	Homo_sapiens_Exon7             ------------------------------------------------------------
	Homo_sapiens_Exon8             ------------------------------------------------------------
	Homo_sapiens_Exon9             ------------------------------------------------------------
	Homo_sapiens_Exon10            ------------------------------------------------------------
	Homo_sapiens_Exon11            CCAGGAATGTTGTACGTGCCTTTTGGAGCAAATCAATTG---------------------
	Homo_sapiens_Exon12            ---------------------------------------AATGCCCCTGCCAGACTTGGC
	Homo_sapiens_Exon13partial     ------------------------------------------------------------

	[                              901       911       921       931       941       951       ]
	[                              |         |         |         |         |         |         ]
	Homo_sapiens                   ATCATGAGTTCAGAAGAAGTGGCAGGCGGGAGAGAAGACCCAATGGCCTATGGAGCCATG
	Orycteropus_afer               ATCACGAGCTCAGAAGAAATGGCAGGACGCAGAGGAGGCCCAATGGCCTATGGAGCTATG
	Chrysochloris_asiatica         ATCATGAGCTCAGAAGAAATGGCCGGAGGCAGAGGAGGCCCTATGGCCTTTGGATCTATG
	Elephantulus_edwardii          ATCATGAGCTCAGAAGAAATGGTGGGAGGCAGAGGTGGCCCCATGGCCTATGGAGCAATA
	Echinops_telfairi              ATCATGAGCTCAGAAGAAATGGCTGGAGGCCGAGGTGGTCCCATGGCCTATGGAGCAATG
	Trichechus_manatus             TTCATGAGCTCAGAAGAAATGGCGGGAGGCAGAGAAGGCCCCACGGCCTATGGAGCTGTA
	Procavia_capensis              ATCATGAGCTCA????????????GGGGGCAGAGGAGGCCCCTTGGCCTATGGAGCTATG
	Loxodonta_africana             ATCATGAGCTCAGAAGAAATAGCG????????????????????????????????????
	Dasypus_novemcinctus           ATCATGAGCTCAGAAGAAATGGCGGGGGGCAGAGGAGGCCCCATGGCCTATGGAGCCATG
	Choloepus_hoffmanni            ATCATGAGCTCAGAAGAAATGGTG????????????????????????????????????
	Homo_sapiens_Exon1             ------------------------------------------------------------
	Homo_sapiens_Exon2             ------------------------------------------------------------
	Homo_sapiens_Exon3             ------------------------------------------------------------
	Homo_sapiens_Exon4             ------------------------------------------------------------
	Homo_sapiens_Exon5             ------------------------------------------------------------
	Homo_sapiens_Exon6             ------------------------------------------------------------
	Homo_sapiens_Exon7             ------------------------------------------------------------
	Homo_sapiens_Exon8             ------------------------------------------------------------
	Homo_sapiens_Exon9             ------------------------------------------------------------
	Homo_sapiens_Exon10            ------------------------------------------------------------
	Homo_sapiens_Exon11            ------------------------------------------------------------
	Homo_sapiens_Exon12            ATCATGAGTTCAGAAGAAGTGGCA------------------------------------
	Homo_sapiens_Exon13partial     ------------------------GGCGGGAGAGAAGACCCAATGGCCTATGGAGCCATG

	[                              961       971       981       991       1001      1011      ]
	[                              |         |         |         |         |         |         ]
	Homo_sapiens                   TTTCCAGGATTTGGAGGCATGAGGCCCGGCTTTGAGGGAATGCCCCACAACCCAGCTATG
	Orycteropus_afer               TTCCCAGGATTCGGAAGCATAAGGCCTGGCTTTGGAGGAATGCCACCCAATCAAGCCATG
	Chrysochloris_asiatica         TTCCCAGGATTTGAAGGCATGAGACCTGGCTTTGGAGGAATGCCCCCCAATCAAGGCAAG
	Elephantulus_edwardii          TTTCCAGGATTTGGACGCTTAAGGCCGGGCTTCGGGGGAATGGCCCCCAATCAAGGCAAG
	Echinops_telfairi              TTTCCAGGATTCGAAGGCATAAGGCCCGGCTTCGGGGGGATGCAGCCTAATCAAGGCAAG
	Trichechus_manatus             TTCCCAGGATTTGGAGGCATGAGGTCTGGCTTTGGAGGAATGCCCCACAATCAAGCCATG
	Procavia_capensis              TTCCCAGGATTTGGCGGCATAAGGTCCAGCTTTGGAGGAATGCGCCCCAATCACGGCATG
	Loxodonta_africana             ????????????????????????????????????????????????????????????
	Dasypus_novemcinctus           TTCCCAGGATTTGGAGGCATGAGGCCTGGCTTTGGAGGGATGCCCCCCAATCCAGCCATG
	Choloepus_hoffmanni            ????????????????????????????????????????????????????????????
	Homo_sapiens_Exon1             ------------------------------------------------------------
	Homo_sapiens_Exon2             ------------------------------------------------------------
	Homo_sapiens_Exon3             ------------------------------------------------------------
	Homo_sapiens_Exon4             ------------------------------------------------------------
	Homo_sapiens_Exon5             ------------------------------------------------------------
	Homo_sapiens_Exon6             ------------------------------------------------------------
	Homo_sapiens_Exon7             ------------------------------------------------------------
	Homo_sapiens_Exon8             ------------------------------------------------------------
	Homo_sapiens_Exon9             ------------------------------------------------------------
	Homo_sapiens_Exon10            ------------------------------------------------------------
	Homo_sapiens_Exon11            ------------------------------------------------------------
	Homo_sapiens_Exon12            ------------------------------------------------------------
	Homo_sapiens_Exon13partial     TTTCCAGGATTTGGAGGCATGAGGCCCGGCTTTGAGGGAATGCCCCACAACCCAGCTATG

	[                              1021      1031      1041      1051      1061      1071      ]
	[                              |         |         |         |         |         |         ]
	Homo_sapiens                   GGCGGTGACTTCACTCTGGAATTTGACTCCCCAGTGGCTGCCACCAAAGGCCCTGAGAAC
	Orycteropus_afer               GGCAGTGACTTTACCCTGGAATTCGACTCCCCAGTCACTACAACCAAAGGCCCTGAGAAG
	Chrysochloris_asiatica         GGTGGTGACTTTACCCTGGAATTCGACTCCCCAGTCGCTGCAACCAAAGGTCCTGAGAAA
	Elephantulus_edwardii          GGCGGTGACTTTACACTGGAATTCGACACCCCAGGC---GCAACCAAAGGCCCTGAGAAG
	Echinops_telfairi              GGCGGTGACTTCACGCTGGAATTCGACACTCCATTC---GCGACCAAAGGACCTGAGAAG
	Trichechus_manatus             GGTGGTGACTTTACTCTGGAATTAGACTCCCCGGTCGCTGCAACCAAAGGCCCCGAGAAG
	Procavia_capensis              GGAGGTGACTTTACTCTAGAATTTGACAACCCAGCCGCTGCAACCAAAGGCCCCGAGAAG
	Loxodonta_africana             ????????????????????????????????????????????????????????????
	Dasypus_novemcinctus           GGCGGGGACTTTACCCTGGAATTTGACTCCACAGTCTCTGGAACCAAAGGCCCAGAGAAG
	Choloepus_hoffmanni            ????????????????????????????????????????????????????????????
	Homo_sapiens_Exon1             ------------------------------------------------------------
	Homo_sapiens_Exon2             ------------------------------------------------------------
	Homo_sapiens_Exon3             ------------------------------------------------------------
	Homo_sapiens_Exon4             ------------------------------------------------------------
	Homo_sapiens_Exon5             ------------------------------------------------------------
	Homo_sapiens_Exon6             ------------------------------------------------------------
	Homo_sapiens_Exon7             ------------------------------------------------------------
	Homo_sapiens_Exon8             ------------------------------------------------------------
	Homo_sapiens_Exon9             ------------------------------------------------------------
	Homo_sapiens_Exon10            ------------------------------------------------------------
	Homo_sapiens_Exon11            ------------------------------------------------------------
	Homo_sapiens_Exon12            ------------------------------------------------------------
	Homo_sapiens_Exon13partial     GGCGGTGACTTCACTCTGGAATTTGACTCCCCAGTGGCTGCCACCAAAGGCCCTGAGAAC

	[                              1081      1091      1101      1111      1121      1131      ]
	[                              |         |         |         |         |         |         ]
	Homo_sapiens                   GAAGAAGGAGGTGCACAAGGCTCCCCTATGCCGGAGGCCAACCCAGACAATCTAGAAAAC
	Orycteropus_afer               GGAGAAGGAGGTGCACAAGGCTCCCCTATGCCAGAAACCAACTCTGCCAATCCAGAAAAC
	Chrysochloris_asiatica         GGAGAAGGAGGTGCGCAAGGCTCCCCCTTGCCAGAAACCAATTTAGCCAATCCAGAAAAC
	Elephantulus_edwardii          GGAGAAGGAGGCACACAAGAACCCCACAGGCCAGCCGGCAACCCAGCCAACCTGGAGAAC
	Echinops_telfairi              GGGGAAGGAGGTGCCCATGGTGCCCCCATGCCAGAGGCCAACCCAGCCAATGCCGAAAAC
	Trichechus_manatus             GGAGAAGGAGGTGCACAAGGCTCCCCCATGCCAGAGGCCAACCCAGCCAATCCAGAAAAC
	Procavia_capensis              GGAGAAGGAGGTGTACATGGCTCGCCCATGCCAGAGGTCAACCCAGCCAATCCCGAAAAC
	Loxodonta_africana             ????????????????????????????????????????????????????????????
	Dasypus_novemcinctus           GGAGAAGGAGGTGCACAAGGCTCCCCCGTGCCAGATGGTAACCCAGCCAACACAGAAAAC
	Choloepus_hoffmanni            ????????????????????????????????????????????????????????????
	Homo_sapiens_Exon1             ------------------------------------------------------------
	Homo_sapiens_Exon2             ------------------------------------------------------------
	Homo_sapiens_Exon3             ------------------------------------------------------------
	Homo_sapiens_Exon4             ------------------------------------------------------------
	Homo_sapiens_Exon5             ------------------------------------------------------------
	Homo_sapiens_Exon6             ------------------------------------------------------------
	Homo_sapiens_Exon7             ------------------------------------------------------------
	Homo_sapiens_Exon8             ------------------------------------------------------------
	Homo_sapiens_Exon9             ------------------------------------------------------------
	Homo_sapiens_Exon10            ------------------------------------------------------------
	Homo_sapiens_Exon11            ------------------------------------------------------------
	Homo_sapiens_Exon12            ------------------------------------------------------------
	Homo_sapiens_Exon13partial     GAAGAAGGAGGTGCACAAGGCTCCCCTATGCCGGAGGCCAACCCAGACAATCTAGAAAAC

	[                              1141      1151      1161      1171      1181      1191      ]
	[                              |         |         |         |         |         |         ]
	Homo_sapiens                   CCAGCTTTCCTTACAGAGCTAGAACCTGCTCCCCACGCAGGGCTCCTTGCTCTCCCTAAG
	Orycteropus_afer               CCAGCTTCCCTTCCAGAGGTACTACCTGATGCCCACGAAGGGCTTCTTGCTTTCCCTAAG
	Chrysochloris_asiatica         CCAGCTCTTCTTCTAGAGGTATCACCTGGTGCCCATGGAGGGCTTCTTGCATTTCCTAAA
	Elephantulus_edwardii          CCAACTCTCCTTACAGAGTTTGCACATGGTGGCCACGCAGGGCTTCTTGCTCCTCCTAAA
	Echinops_telfairi              CCAGCCCTCCTTTCAGAGGTAGCGCCCGGTGCTCACGGAGCGCTTCTTGCTTTCCCTAAG
	Trichechus_manatus             CCAGCTCTCCTTACAGATGTAGCTGCTGGCACCCACGGAGGGCTTCTTGCTTTCCCTAAG
	Procavia_capensis              CCAGCCCTTCTTACAGAGGTGGCTACAGGTGCCCATGGAGGGCTTCTTGCTCTCCCTAAG
	Loxodonta_africana             ????????????????????????????????????????????????????????????
	Dasypus_novemcinctus           CCAGCCCTCCCTGCAGAGGGAGCACCCGCTGCCCATGGAGGGCTTCTTGTGTTCCCTAAA
	Choloepus_hoffmanni            ????????????????????????????????????????????????????????????
	Homo_sapiens_Exon1             ------------------------------------------------------------
	Homo_sapiens_Exon2             ------------------------------------------------------------
	Homo_sapiens_Exon3             ------------------------------------------------------------
	Homo_sapiens_Exon4             ------------------------------------------------------------
	Homo_sapiens_Exon5             ------------------------------------------------------------
	Homo_sapiens_Exon6             ------------------------------------------------------------
	Homo_sapiens_Exon7             ------------------------------------------------------------
	Homo_sapiens_Exon8             ------------------------------------------------------------
	Homo_sapiens_Exon9             ------------------------------------------------------------
	Homo_sapiens_Exon10            ------------------------------------------------------------
	Homo_sapiens_Exon11            ------------------------------------------------------------
	Homo_sapiens_Exon12            ------------------------------------------------------------
	Homo_sapiens_Exon13partial     CCAGCTTTCCTTACAGAGCTAGAACCTGCTCCCCACGCAGGGCTCCTTGCTCTCCCTAAG

	[                              1201      1211      1221      1231      1241      1251      ]
	[                              |         |         |         |         |         |         ]
	Homo_sapiens                   GATGACATTCCCGGCCTGCCAAGGAGCCCTTCAGGGAAGATGAAGGGACTCCCCAGCGTC
	Orycteropus_afer               GGGCACATTCCCAGCCTGGCCAGGGGCCCTGCAGGGCAGA-------------CAGGGTC
	Chrysochloris_asiatica         GGCAACATTCCCAGCCTGGCAAGGGGCCCTGCAGGGCAGAGCAGGGGACACTTTGGGGTC
	Elephantulus_edwardii          GGCAACATTTTCGGTGTAGCTAAGGGCCCTGCAGGGCATAGCTGGGGAAGCCTCAGGGTC
	Echinops_telfairi              GGCCTCTTCCCCAGCCTGGCCAGAGGCCCTGCAGGGCAGAGCCGAGGACCCCTCAGGGTC
	Trichechus_manatus             GGCAACATTCCCAGCTTGGCAAGGGGCCCTGCAGGGCAGAGCAGAGGACCCCCCAGGGTC
	Procavia_capensis              GACAACATTCTCAACTTGGCAAAGGGCCCTGCAGGGCAAAGCAGTGGACCCCCCAGGGTC
	Loxodonta_africana             ????????????????????????????????????????????????????????????
	Dasypus_novemcinctus           GGCAACATTCTCAGCCTGGCAAAGGGCCCTGCAGGGCAGAGCAGGGGACCCCCCAGGGTC
	Choloepus_hoffmanni            ????????????????????????????????????????????????????????????
	Homo_sapiens_Exon1             ------------------------------------------------------------
	Homo_sapiens_Exon2             ------------------------------------------------------------
	Homo_sapiens_Exon3             ------------------------------------------------------------
	Homo_sapiens_Exon4             ------------------------------------------------------------
	Homo_sapiens_Exon5             ------------------------------------------------------------
	Homo_sapiens_Exon6             ------------------------------------------------------------
	Homo_sapiens_Exon7             ------------------------------------------------------------
	Homo_sapiens_Exon8             ------------------------------------------------------------
	Homo_sapiens_Exon9             ------------------------------------------------------------
	Homo_sapiens_Exon10            ------------------------------------------------------------
	Homo_sapiens_Exon11            ------------------------------------------------------------
	Homo_sapiens_Exon12            ------------------------------------------------------------
	Homo_sapiens_Exon13partial     GATGACATTCCCGGCCTGCCAAGGAGCCCTTCAGGGAAGATGAAGGGACTCCCCAGCGTC

	[                              1261      1271      1281      1291      1301      1311      ]
	[                              |         |         |         |         |         |         ]
	Homo_sapiens                   ACCCCAGCAGCTGCTGACCCACTGATGACCCCTGAATTAGCTGATGTTTATAGGACCTAC
	Orycteropus_afer               CCTCCAGCAGCTGCTGACCCACTAGTGACCCCTGGATCAGCTGATGCTTATAAGGCCTAC
	Chrysochloris_asiatica         ACTCCAGCAGCTGCTGACCCACTGGTGACCCCCGGATTAGCTGATGCTTATGAGACCTAT
	Elephantulus_edwardii          ACTCCA------GCTGACCCACTGGCGACTCCTGGTTTAGCTGATCTTTATGAGACCTAT
	Echinops_telfairi              ACTCCAGAAGTTGCTGACCCCATGGTAACCCCAGGATTAGCTGATGTTTATGGGACCTAC
	Trichechus_manatus             ACTCCCGCAACCGCTGACCCACTGGTGACCCCCGGATTAGCTGAGATTTACGGAACCTAC
	Procavia_capensis              ACTCCAACAACTACTGACCCACTGGTGACCCCCGGATTAGATGATGCTTATGAGACCTAT
	Loxodonta_africana             ????????????????????????????????????????????????????????????
	Dasypus_novemcinctus           ACCCCAGCAGCTGCTGACCCACTGATGACCCCTGGATTAGCTGACGCTTATGGGACCTAC
	Choloepus_hoffmanni            ????????????????????????????????????????????????????????????
	Homo_sapiens_Exon1             ------------------------------------------------------------
	Homo_sapiens_Exon2             ------------------------------------------------------------
	Homo_sapiens_Exon3             ------------------------------------------------------------
	Homo_sapiens_Exon4             ------------------------------------------------------------
	Homo_sapiens_Exon5             ------------------------------------------------------------
	Homo_sapiens_Exon6             ------------------------------------------------------------
	Homo_sapiens_Exon7             ------------------------------------------------------------
	Homo_sapiens_Exon8             ------------------------------------------------------------
	Homo_sapiens_Exon9             ------------------------------------------------------------
	Homo_sapiens_Exon10            ------------------------------------------------------------
	Homo_sapiens_Exon11            ------------------------------------------------------------
	Homo_sapiens_Exon12            ------------------------------------------------------------
	Homo_sapiens_Exon13partial     ACCCCAGCAGCTGCTGACCCACTGATGACCCCTGAATTAGCTGATGTTTATAGGACCTAC

	[                              1321      1331      1341      1351      1361      1371      ]
	[                              |         |         |         |         |         |         ]
	Homo_sapiens                   GATGCTGACATGACCACATCCGTGGATTTCCAGGAAGAAGCAACCATGGATACCACGATG
	Orycteropus_afer               AGCGCTGACATGACCACAACCATGGATCTCCAGGGAGAAGCCACCATGGATACCACAGCA
	Chrysochloris_asiatica         GGTGCTGATGTGACTACACCCCTGGGTCTGCAGGGAGAAACGACCATGGATACCACAATG
	Elephantulus_edwardii          GGTCCTGATGCAACCACACCCCCAGGTTTCCAGGATGAAACCACCACAGATTCCACAGTG
	Echinops_telfairi              GGTGCTGACATGACCACACCCCTAGGTCTCCAGGGAGAAGGCACTACAGATCCCACCATG
	Trichechus_manatus             AGTGCTGACATGACCACACCCCTAGGTCTCCAGGAAGAAGCCACTACTGATACCACAGCG
	Procavia_capensis              GCTGCTGACTTGACCACACCCCTGAATCTCCAGGAAGGGTCCACTACTGATATCACAGCA
	Loxodonta_africana             ????????????????????????????????????????????????????????????
	Dasypus_novemcinctus           ATTGCTGGCGTGACCACACCACTGGATGTCCCAGAAGAGTCGACCACAGATACCACAATG
	Choloepus_hoffmanni            ????????????????????????????TCCAAGAAGATGTGACCACAGATTCCACAGGG
	Homo_sapiens_Exon1             ------------------------------------------------------------
	Homo_sapiens_Exon2             ------------------------------------------------------------
	Homo_sapiens_Exon3             ------------------------------------------------------------
	Homo_sapiens_Exon4             ------------------------------------------------------------
	Homo_sapiens_Exon5             ------------------------------------------------------------
	Homo_sapiens_Exon6             ------------------------------------------------------------
	Homo_sapiens_Exon7             ------------------------------------------------------------
	Homo_sapiens_Exon8             ------------------------------------------------------------
	Homo_sapiens_Exon9             ------------------------------------------------------------
	Homo_sapiens_Exon10            ------------------------------------------------------------
	Homo_sapiens_Exon11            ------------------------------------------------------------
	Homo_sapiens_Exon12            ------------------------------------------------------------
	Homo_sapiens_Exon13partial     GATGCTGACATGACCACATCCGTGGATTTCCAGGAAGAAGCAACCATGGATACCACGATG

	[                              1381      1391      1401      1411      1421      1431      ]
	[                              |         |         |         |         |         |         ]
	Homo_sapiens                   GCCCCAAACTCTCTGCAAACATCCATGCCAGGAAACAAAGCCCAGGAGCCCGAGATGATG
	Orycteropus_afer               ACCGCAGACATTCAACAAACATCGATGCCAGGAAACAAGGCCCAGCGGCTCCAGATTGTA
	Chrysochloris_asiatica         ACCCCAGACACTCAGCAAACATCGATGCAGGGAAACAAGGCCCAGCAACCCCAGATTATG
	Elephantulus_edwardii          ACCCCAGACACTGCACAAACATCTATGCCAGTAAACAAGGGCCAACAGCCCCAGATTATG
	Echinops_telfairi              ACCCCAGACGTTTCTCAAACATCGGCGCAGGGCAACAAGGCTGAGCAGCCCCCGAATATG
	Trichechus_manatus             ACCCCAGACACTCAGCAAACATCAATGCCAGGAAACAAGGCCCAGCAGCCCCAGGTTATG
	Procavia_capensis              ACTCCAGACACTCAGGAAACATCAATGCCAGGAAACAGGGGCCAGCAGCCCCAGATGATG
	Loxodonta_africana             ????????????????????????????????????????????????????????????
	Dasypus_novemcinctus           ACCCCAGACACTGAGCAAACCTCGATGCCAGGAAACAAGGTCCAGCAGCCCGGGGTTATG
	Choloepus_hoffmanni            ACCCCAGACACTGAGCAAACATCAATGCTGGTAAACAAGGTCCAGCAGCCCAGGGTTATG
	Homo_sapiens_Exon1             ------------------------------------------------------------
	Homo_sapiens_Exon2             ------------------------------------------------------------
	Homo_sapiens_Exon3             ------------------------------------------------------------
	Homo_sapiens_Exon4             ------------------------------------------------------------
	Homo_sapiens_Exon5             ------------------------------------------------------------
	Homo_sapiens_Exon6             ------------------------------------------------------------
	Homo_sapiens_Exon7             ------------------------------------------------------------
	Homo_sapiens_Exon8             ------------------------------------------------------------
	Homo_sapiens_Exon9             ------------------------------------------------------------
	Homo_sapiens_Exon10            ------------------------------------------------------------
	Homo_sapiens_Exon11            ------------------------------------------------------------
	Homo_sapiens_Exon12            ------------------------------------------------------------
	Homo_sapiens_Exon13partial     GCCCCAAACTCTCTGCAAACATCCATGCCAGGAAACAAAGCCCAGGAGCCCGAGATGATG

	[                              1441      1451      1461      1471      1481      1491      ]
	[                              |         |         |         |         |         |         ]
	Homo_sapiens                   CATGACGCATGGCATTTCCAAGAGCCCTGACAGCTCTAAGATATTAGCTACTTTCTGTAT
	Orycteropus_afer               CACAATGCTTGGCATTTCCAAGAACCCTGAATGCCTTGAGATATTAGCTAAATCCTGTCT
	Chrysochloris_asiatica         CACAATGCTTGGCCTTTCCAAGAGCCCTAAAAGCCTTGAGATATTAGCTGCATATTGTAT
	Elephantulus_edwardii          CACAATGCGTGGCATTTCCAAGAGCCCTGAAGGCCTTGAGCTATTAGCTACATCCTGTGT
	Echinops_telfairi              CACAAGGGGTGGCATTTCCAAGAGCCCTGAAGGTGTTGGGATACTAGCTATGTCTTGTAT
	Trichechus_manatus             CATGATGCGTGGCATTTCCAAGAGCCCTGAAAACCTTCAGATATTAGTTGCGTCCTGTAC
	Procavia_capensis              CACGATGCGTGGCATTTCCAAGAGCCCTGAAAGCCTTGAGATAGTAGCCGCATCCTGTAT
	Loxodonta_africana             ????????????????????????????????????????????????????????????
	Dasypus_novemcinctus           CACCACATGTGGCATTTCCAAGAGCCCTGACAGCCTTGAGCTATCAGCCACTTTCTAAAC
	Choloepus_hoffmanni            CAGCATGGGTGGCATTTCCAAGAGCCCCGAAAGCCTTGAGGTATTGGCTATTT-CTATAT
	Homo_sapiens_Exon1             ------------------------------------------------------------
	Homo_sapiens_Exon2             ------------------------------------------------------------
	Homo_sapiens_Exon3             ------------------------------------------------------------
	Homo_sapiens_Exon4             ------------------------------------------------------------
	Homo_sapiens_Exon5             ------------------------------------------------------------
	Homo_sapiens_Exon6             ------------------------------------------------------------
	Homo_sapiens_Exon7             ------------------------------------------------------------
	Homo_sapiens_Exon8             ------------------------------------------------------------
	Homo_sapiens_Exon9             ------------------------------------------------------------
	Homo_sapiens_Exon10            ------------------------------------------------------------
	Homo_sapiens_Exon11            ------------------------------------------------------------
	Homo_sapiens_Exon12            ------------------------------------------------------------
	Homo_sapiens_Exon13partial     CATGACGCATGGCATTTCCAAGAGCCCTGACAGCTCTAAGATATTAGCTACTTTCTGTAT

	[                              1501      1511      1521      1531      1541      1551      ]
	[                              |         |         |         |         |         |         ]
	Homo_sapiens                   GCA-CAAGCTTCCCAGCTTTGTCCCCACAGTGTACCTTTTTGCTAAAACACTTATTACCC
	Orycteropus_afer               GCC-CAAGCTTCTCACTTTTGTCCCCATATTGTATCTTTTTGCTAAAATACTTATTAACA
	Chrysochloris_asiatica         CCA-CAAGCTTTTCGGCTTTGTCCCCATAGTGTGTCTTTTGGTTAAAACATTTATTAAAT
	Elephantulus_edwardii          GCA-CAAGCTTCTCAGCATTGTCCCCATAATGTACCTTTTTGCTAAAACACTGCTTAACC
	Echinops_telfairi              ACG-CAAGATTCTCAGCTTTGTCCCCATAGTGTATCTTTTTGCTAAAACTATTATTAACC
	Trichechus_manatus             GCA-CAAGCTTCTCAGCTTTGTCCCCATAGTGTATCTTTTTGCTAAAACACTTATTAACC
	Procavia_capensis              TCAACAAGCTTCTCAGCTTTGTCCCCATAGTGTATCTTTT-GCTAAAACATTTATAAATG
	Loxodonta_africana             ????????????????????????????????????????????????????????????
	Dasypus_novemcinctus           GCA-TAAGCTACCCAGCTTTG-CCCCATAGTGTATCTTTATGCTAAAGCACTCCTTAACT
	Choloepus_hoffmanni            GCA-GAAGCTACCCGGCATTGTCCGCATTCTGTGTCTTTATTCTAAAATACTTCTTAATC
	Homo_sapiens_Exon1             ------------------------------------------------------------
	Homo_sapiens_Exon2             ------------------------------------------------------------
	Homo_sapiens_Exon3             ------------------------------------------------------------
	Homo_sapiens_Exon4             ------------------------------------------------------------
	Homo_sapiens_Exon5             ------------------------------------------------------------
	Homo_sapiens_Exon6             ------------------------------------------------------------
	Homo_sapiens_Exon7             ------------------------------------------------------------
	Homo_sapiens_Exon8             ------------------------------------------------------------
	Homo_sapiens_Exon9             ------------------------------------------------------------
	Homo_sapiens_Exon10            ------------------------------------------------------------
	Homo_sapiens_Exon11            ------------------------------------------------------------
	Homo_sapiens_Exon12            ------------------------------------------------------------
	Homo_sapiens_Exon13partial     GCA-CAAGCTTCCCAGCTTTGTCCCCACAGTGTACCTTTTTGCTAAAACACTTATTACCC

	[                              1561      1571      1581      1591      1601      1611      ]
	[                              |         |         |         |         |         |         ]
	Homo_sapiens                   TTCTGCAGC---AAAGGCATTAAAAGCG---CTAAGCATATATTAATAAATGCAAGTGGC
	Orycteropus_afer               TTCTGTGGC---AAAGGTATTAACAGCA---CCAAGTATATCTTAGTAAATAAAGGTGCA
	Chrysochloris_asiatica         TTCTGCAGC---AAAGATATTAACAGCA---CCAAGCATGCGTTAGTAAATAAAAGTGGT
	Elephantulus_edwardii          TTCTGCAGC---AAAGGTATTATTAACAAGGCAAAGCATATATTAGTAAACTAAAGGGGC
	Echinops_telfairi              CTCTGCAGC---AAAAATATTCATAGTATC-CAAACGAATGTTAGTCAATAAAAAGTGGT
	Trichechus_manatus             TTCTGCGGC---AAAGGTATTACCAGCA---CCAAGCGTATATTAATAAATCAAAGTGGC
	Procavia_capensis              ????????????????????????????????????????????????????????????
	Loxodonta_africana             ????????????????????????????????????????????????????????????
	Dasypus_novemcinctus           GGCTGTAGCAGCAAAGGCATTATCAGCA---CCAAGCATGTTTCAGTAAACAAGAGTGGC
	Choloepus_hoffmanni            TTCTGCATC---AAAGGCATTAATAGCA---CCAGGCATGTTTTAATAAACAAAAGTGAC
	Homo_sapiens_Exon1             ------------------------------------------------------------
	Homo_sapiens_Exon2             ------------------------------------------------------------
	Homo_sapiens_Exon3             ------------------------------------------------------------
	Homo_sapiens_Exon4             ------------------------------------------------------------
	Homo_sapiens_Exon5             ------------------------------------------------------------
	Homo_sapiens_Exon6             ------------------------------------------------------------
	Homo_sapiens_Exon7             ------------------------------------------------------------
	Homo_sapiens_Exon8             ------------------------------------------------------------
	Homo_sapiens_Exon9             ------------------------------------------------------------
	Homo_sapiens_Exon10            ------------------------------------------------------------
	Homo_sapiens_Exon11            ------------------------------------------------------------
	Homo_sapiens_Exon12            ------------------------------------------------------------
	Homo_sapiens_Exon13partial     TTCTGCAGC---AAAGGCATTAAAAGCG---CTAAGCATATATTAATAAATGCAAGTGGC

	[                              1621      1631      1641      1651      1661      1671      ]
	[                              |         |         |         |         |         |         ]
	Homo_sapiens                   TAGAAATAGTGTAGGTCCCCTTCTTGCTTTCAATATCTTGTTGAAATAAAATGTGTCAAT
	Orycteropus_afer               TAGCAATAGTATAGATCCTCTTCTTGCTTTTATTCTCTTACCAAAATTAA-TGTATGGGT
	Chrysochloris_asiatica         TAACAATAGTGTAGGCCTCCTTCTTGCTTTTATTCTTTTGTCAAAATAAA-TGTGTAGGC
	Elephantulus_edwardii          TATCAATATTGTAGGTCCCCTTCTTGCTTTTATTCTCTTATGAAAAGAAA-TGTAGGAGT
	Echinops_telfairi              TAACAGGAGCGTAGGCCTCCTTCTTGCTTTTGTTCTCTTATGAAA-TAAA-TGTGTGCGT
	Trichechus_manatus             TAGCAGCAGCGTAGGCCCCCTTCTTGCTTTTATTCTCTTATCAAAATAGA-TGTTTGGGT
	Procavia_capensis              ????????????????????????????????????????????????????????????
	Loxodonta_africana             ????????????????????????????????????????????????????????????
	Dasypus_novemcinctus           TAGAAATAGGCTGGGCCCCCTTCTTGCTTTCATTCTCTTGTTGAAATAAA-TGTGTTGCT
	Choloepus_hoffmanni            TAGAAAGAGTGTGGGTGCTTTTCTTGCTTTCATTCTCTTATTGAAATAAA-TGTGTTGCT
	Homo_sapiens_Exon1             ------------------------------------------------------------
	Homo_sapiens_Exon2             ------------------------------------------------------------
	Homo_sapiens_Exon3             ------------------------------------------------------------
	Homo_sapiens_Exon4             ------------------------------------------------------------
	Homo_sapiens_Exon5             ------------------------------------------------------------
	Homo_sapiens_Exon6             ------------------------------------------------------------
	Homo_sapiens_Exon7             ------------------------------------------------------------
	Homo_sapiens_Exon8             ------------------------------------------------------------
	Homo_sapiens_Exon9             ------------------------------------------------------------
	Homo_sapiens_Exon10            ------------------------------------------------------------
	Homo_sapiens_Exon11            ------------------------------------------------------------
	Homo_sapiens_Exon12            ------------------------------------------------------------
	Homo_sapiens_Exon13partial     TAGAAATAGTGTAGGTCCCCTTCTTGCTTTCAATATCTTGTTGAAATAAAATGTGTCAAT

	[                              1681      1691      1701      1711      1721      1731      ]
	[                              |         |         |         |         |         |         ]
	Homo_sapiens                   TGTCTCTGTGATTTAGAAACACTATTAATAACATCAGAGCAAGGTTCTAAGGGTCTCAGC
	Orycteropus_afer               AGTCTCCATGATTTAAAGATACTATTAATAACATCAGAGCAAATC--AAAGGGTCTCTGA
	Chrysochloris_asiatica         TGTCTTTGTGACTTAAAGATACTATTAGTAACATCAAAGCAAGTGT-AAA-GGTCTCTAA
	Elephantulus_edwardii          TGTCTTTATGATTTAGAGATACTATTAGTAACATCAGAGCAAG----------TCTCTGG
	Echinops_telfairi              TGTCTCTGTGATTTAGGGGTGAGTTTAA----------------------GGGTCTCTGA
	Trichechus_manatus             TGCCTCTGTGATTCAGAGATACTATCAGTAACATCGGAGCAAG--TCTAAGGGTCTCTGA
	Procavia_capensis              ????????????????????????????????????????????????????????????
	Loxodonta_africana             ????????????????????????????????????????????????????????????
	Dasypus_novemcinctus           TGTCTCTGTGATTTAGAGGTACTATTAATCACATCAGAGCATG--TCTAAGGCTCTCTGC
	Choloepus_hoffmanni            TGTCTCTGTGATTTAGAGATATTATAAATCACATCAGAGCAAG--TCTAAGGGTCTCTGC
	Homo_sapiens_Exon1             ------------------------------------------------------------
	Homo_sapiens_Exon2             ------------------------------------------------------------
	Homo_sapiens_Exon3             ------------------------------------------------------------
	Homo_sapiens_Exon4             ------------------------------------------------------------
	Homo_sapiens_Exon5             ------------------------------------------------------------
	Homo_sapiens_Exon6             ------------------------------------------------------------
	Homo_sapiens_Exon7             ------------------------------------------------------------
	Homo_sapiens_Exon8             ------------------------------------------------------------
	Homo_sapiens_Exon9             ------------------------------------------------------------
	Homo_sapiens_Exon10            ------------------------------------------------------------
	Homo_sapiens_Exon11            ------------------------------------------------------------
	Homo_sapiens_Exon12            ------------------------------------------------------------
	Homo_sapiens_Exon13partial     TGTCTCTGTGATTTAGAAACACTATTAATAACATCAGAGCAAGGTTCTAAGGGTCTCAGC

	[                              1741      1751      1761      1771      1781      1791      ]
	[                              |         |         |         |         |         |         ]
	Homo_sapiens                   ATTTGATCATCACTTTTTCTTAGCTGTCTTAAGCATTATAGAATTTCTCTTACCAGCATG
	Orycteropus_afer               ATTTGATAATCACTCTTGTTTAGCTGCCTTAGGCATTATAGAATTTCTCTTATGAGCATG
	Chrysochloris_asiatica         ATTTGATCATTACTGTTGTCTAGCTGTT---AAGAGTATAGATTTTATCTTATTAGCATG
	Elephantulus_edwardii          ATTTTATAATCACCGTTGTTTAGG-GTCTGAGGCATTATAGTATTTCTCTTACTAGCATG
	Echinops_telfairi              ATTTCATCATCAATGCTGTGTAGCTGTC--AGGCATTAGAGCATTTCTCTTACTAGTATG
	Trichechus_manatus             ATTTGATAACTACTGTTGTTTAGA----------ATTATAGAATTGCTCCTACTAGCATG
	Procavia_capensis              ????????????????????????????????????????????????????????????
	Loxodonta_africana             ????????????????????????????????????????????????????????????
	Dasypus_novemcinctus           ACTTGCTAAT------------GCT-CC-AAGGCATAATGGAATCTCTCTTACTAGCATG
	Choloepus_hoffmanni            ACTTGATATT------------GCT-CC-TAGGCATTAGAGAATTTCTGTTACTAGCATG
	Homo_sapiens_Exon1             ------------------------------------------------------------
	Homo_sapiens_Exon2             ------------------------------------------------------------
	Homo_sapiens_Exon3             ------------------------------------------------------------
	Homo_sapiens_Exon4             ------------------------------------------------------------
	Homo_sapiens_Exon5             ------------------------------------------------------------
	Homo_sapiens_Exon6             ------------------------------------------------------------
	Homo_sapiens_Exon7             ------------------------------------------------------------
	Homo_sapiens_Exon8             ------------------------------------------------------------
	Homo_sapiens_Exon9             ------------------------------------------------------------
	Homo_sapiens_Exon10            ------------------------------------------------------------
	Homo_sapiens_Exon11            ------------------------------------------------------------
	Homo_sapiens_Exon12            ------------------------------------------------------------
	Homo_sapiens_Exon13partial     ATTTGATCATCACTTTTTCTTAGCTGTCTTAAGCATTATAGAATTTCTCTTACCAGCATG

	[                              1801      1811      1821      1831      1841      1851      ]
	[                              |         |         |         |         |         |         ]
	Homo_sapiens                   ACACTATTATATTCAGGAAAC-ATGGCACTGCTTT-------TTTCTCTAAGCAAAGGCA
	Orycteropus_afer               A-------AATTCCAGGAAAT-GTGACAGTGCTTTGAAAAGTTTTCTCTAAGCAAAGGCA
	Chrysochloris_asiatica         CCACTATTATATCCAGGAAAT-GTGACACTGCTTTGGAAAGTTTTCTCTAAGCAAAGTCA
	Elephantulus_edwardii          TCACTAGTTTATCCAGGAGATAAAGACACTGCTTTGGAAAGTTTTTTGTAAGCAAAGATG
	Echinops_telfairi              GCCCCGTGT-AGCCACCAAAT-GTGACACTGCTTTAGAAAGTTTTCACTAATACA-GACA
	Trichechus_manatus             CCACTGTTATATCCAGGAAAT-GTGACACTGCTTTGGAAGGTTTTTTCTAAGCAAAGACA
	Procavia_capensis              ????????????????????????????????????????????????????????????
	Loxodonta_africana             ?????????TATCCAGGAAAT-GTGACACTGCTTTGGAAGGTTTTCTCTAAGCAAAGACA
	Dasypus_novemcinctus           ACTCT--TACATTCAGGAAAT-GTGGCACTGCTTTGGAAATTTCTCTCTAAGCAA-GATA
	Choloepus_hoffmanni            ACACTGTTATATCCAGGCAAT-GTGACACTGCTTTTGAAACTTCTCTCTAAGCAAAGAAA
	Homo_sapiens_Exon1             ------------------------------------------------------------
	Homo_sapiens_Exon2             ------------------------------------------------------------
	Homo_sapiens_Exon3             ------------------------------------------------------------
	Homo_sapiens_Exon4             ------------------------------------------------------------
	Homo_sapiens_Exon5             ------------------------------------------------------------
	Homo_sapiens_Exon6             ------------------------------------------------------------
	Homo_sapiens_Exon7             ------------------------------------------------------------
	Homo_sapiens_Exon8             ------------------------------------------------------------
	Homo_sapiens_Exon9             ------------------------------------------------------------
	Homo_sapiens_Exon10            ------------------------------------------------------------
	Homo_sapiens_Exon11            ------------------------------------------------------------
	Homo_sapiens_Exon12            ------------------------------------------------------------
	Homo_sapiens_Exon13partial     ACACTATTATATTCAGGAAAC-ATGGCACTGCTTTTT-------TCTCTAAGCAAAGGCA

	[                              1861      1871      1881      1891      1901      1911      ]
	[                              |         |         |         |         |         |         ]
	Homo_sapiens                   AATATCCTCA---TAATTCTAAGCTAATTCATTTAAACTTTATTAAATGGGGATTGGTGG
	Orycteropus_afer               CATATTCTCA---GAATTATGAAGTGTTTCATTCAAACTCTATTAAATGGGACATGGTAG
	Chrysochloris_asiatica         CATATTCTCA---GAATTTTAAGGTATTTCATTGGAACTCTATTAAGTGGGGATTGGTGG
	Elephantulus_edwardii          TAGAGTCTCA---GAATTATAAACTATTTTCTTCCAACTTTATAAAAATGAGGATTGCTG
	Echinops_telfairi              CATAGTCTCA---GAATTGTAAGCTATGTCATTCAAACTCTATTATAGTAGGGATGTGTG
	Trichechus_manatus             CATATTCTCA---GAATTATAAGCTATTTCATTCAAACTTTATTAAATGGGGATTGGTGG
	Procavia_capensis              ????????????????????????????????????????????????????????????
	Loxodonta_africana             CATG-TCTCA---GAATTATAAGCTATTTCATTCAAACTTTATTTAATGGGGATTGGTGG
	Dasypus_novemcinctus           CATATTTACA---GAATTATAAATTGTTTCATTTAAGCTTT--------------GGTGG
	Choloepus_hoffmanni            CACACATTCATAGAAATTACAAGCTATTTCACTTAAACTTTATTGAATGGGGATTGATGG
	Homo_sapiens_Exon1             ------------------------------------------------------------
	Homo_sapiens_Exon2             ------------------------------------------------------------
	Homo_sapiens_Exon3             ------------------------------------------------------------
	Homo_sapiens_Exon4             ------------------------------------------------------------
	Homo_sapiens_Exon5             ------------------------------------------------------------
	Homo_sapiens_Exon6             ------------------------------------------------------------
	Homo_sapiens_Exon7             ------------------------------------------------------------
	Homo_sapiens_Exon8             ------------------------------------------------------------
	Homo_sapiens_Exon9             ------------------------------------------------------------
	Homo_sapiens_Exon10            ------------------------------------------------------------
	Homo_sapiens_Exon11            ------------------------------------------------------------
	Homo_sapiens_Exon12            ------------------------------------------------------------
	Homo_sapiens_Exon13partial     AATATCCTCAT---AATTCTAAGCTAATTCATTTAAACTTTATTAAATGGGGATTGGTGG

	[                              1921      1931      1941      1951      1961      1971      ]
	[                              |         |         |         |         |         |         ]
	Homo_sapiens                   AAAA-CTCCTGACTGGTATTACTGGGTTTGGTATAATTTAATTTAAAATTCTCATTTATA
	Orycteropus_afer               AGAA-CCCTTGACTGGTATTACTGGGTTT-AATACATTGGATTTAAAAGCCTCATTTGCA
	Chrysochloris_asiatica         AGAG-CACTTACCTGGTATTACTGCGTTT-GGTATATTGGATTTTAAAGTTGCACTTGTA
	Elephantulus_edwardii          AAGAGCCCTTAACTGGTATTACTGGGTTT-GGTAAACTGAATTTAAAAGT----CTCGTA
	Echinops_telfairi              CAGAACCCTTGACTGGTATTACTGGGTCT-GGTACATTGGATTTAAAAGCTTTGTTTGTA
	Trichechus_manatus             AAAA-CCCTTGACTGATATTACTGGGTTT-GGTACATTGGATTTAAAAGCCTCATTTGTA
	Procavia_capensis              ????????????????????????????????????????????????????????????
	Loxodonta_africana             AGAA-CCCTTGACTGGCATTACTGGGTTT-GGTATATTGGATTTAAAAGTCTTGTTTGTA
	Dasypus_novemcinctus           AGAA-CCTCTGACT-GTATTACTGGCTTT-GGTATATTGGATTTAAAATTCTTGTTTGTA
	Choloepus_hoffmanni            AGAA-CTTCTGACTGGTATTACTGGGTTT-GATATATTAGATTTAAAATGCTCAATTGTA
	Homo_sapiens_Exon1             ------------------------------------------------------------
	Homo_sapiens_Exon2             ------------------------------------------------------------
	Homo_sapiens_Exon3             ------------------------------------------------------------
	Homo_sapiens_Exon4             ------------------------------------------------------------
	Homo_sapiens_Exon5             ------------------------------------------------------------
	Homo_sapiens_Exon6             ------------------------------------------------------------
	Homo_sapiens_Exon7             ------------------------------------------------------------
	Homo_sapiens_Exon8             ------------------------------------------------------------
	Homo_sapiens_Exon9             ------------------------------------------------------------
	Homo_sapiens_Exon10            ------------------------------------------------------------
	Homo_sapiens_Exon11            ------------------------------------------------------------
	Homo_sapiens_Exon12            ------------------------------------------------------------
	Homo_sapiens_Exon13partial     AAAA-CTCCTGACTGGTATTACTGGGTTTGGTATAATTTAATTTAAAATTCTCATTTATA

	[                              1981      1991   ]
	[                              |         |   ]
	Homo_sapiens                   GAGTATTTTATTT
	Orycteropus_afer               GAGCATTTTATTT
	Chrysochloris_asiatica         GAGTATTGTATTT
	Elephantulus_edwardii          GAATATTTTATTT
	Echinops_telfairi              GAGTGTTTTATTT
	Trichechus_manatus             GAGTATTTTATTT
	Procavia_capensis              ?????????????
	Loxodonta_africana             GAGTATTTTATTT
	Dasypus_novemcinctus           GAACATTTCACTT
	Choloepus_hoffmanni            GAGTATTTTATTT
	Homo_sapiens_Exon1             -------------
	Homo_sapiens_Exon2             -------------
	Homo_sapiens_Exon3             -------------
	Homo_sapiens_Exon4             -------------
	Homo_sapiens_Exon5             -------------
	Homo_sapiens_Exon6             -------------
	Homo_sapiens_Exon7             -------------
	Homo_sapiens_Exon8             -------------
	Homo_sapiens_Exon9             -------------
	Homo_sapiens_Exon10            -------------
	Homo_sapiens_Exon11            -------------
	Homo_sapiens_Exon12            -------------
	Homo_sapiens_Exon13partial     GAGTATTTTATTT

;
End;
[Ensembl coordinates and accession numbers as follows:
Homo sapiens: NM_016519
Orycteropus: ALYB01124783
Chrysochloris asiatica: AMDV01278743 
Elephantulus edwardii: AMGZ01205754 (exons 1-3); AMGZ01205755 (exons 4-13)
Echinops telfairi: AAIY02097297  (exons 1, 2); AAIY02097298 (exons 3-7, 10-13) 
Trichechus manatus: AHIN01095758 (exons 1, 2);  AHIN01095757 (exons 3-7, 10-13)
Procavia capensis: ABRQ01419216 (exon 1);  ABRQ01419217 (exons 2, 3); ABRQ01419218 (exons 4-6); 
	ABRQ01419219 (exons 7, 10-12); ABRQ01419220 (exon 13)
Loxodonta africana: AAGU03054364 (exons 1-7, 10-12);  AAGU03054363 (partial exon 13)
Dasypus novemcinctus: AAGV03237582
Choloepus hoffmanni: ABVD01066982 (exon 1); Trace 1336370099 (exon 2) ABVD01066984 (exons 3-5);  
	TI 1338793682 (5' end of exon 6); TI1368206053 (3' end of exon 6); ABVD01066985 (exons 7, 10-12); 
	ABVD01066986 (partial exon 13); TI# 1338556193 (splice site mutation (AG to AT) at donor splice site)] 

begin paup;
charset startcodon = 121-123; [151-153 in Loxodonta, Dasypus, Choloepus]
charset stopcodon = 1468-1470; [1477-1479 in Choloepus]
end;
