# Supplementary material for: Molecular decay of enamel matrix protein genes in turtles and other edentulous amniotes
Source: BMC Evol Biol. 2013 Jan 23;13:20. doi: 10.1186/1471-2148-13-20 (PMC3562159; doi:10.1186/1471-2148-13-20)
Supplement: Additional file 6 — Nexus alignment of protein-coding AMBN sequences for 20 mammals that was used in selection analyses with PAML 4.5 [36]. [file 1471-2148-13-20-S6.nex]

#NEXUS

Begin DATA;
	Dimensions ntax=20 nchar=1353;
	Format datatype=NUCLEOTIDE interleave gap=-;
	Matrix
	[                      1         11        21        31        41        51        ]
	[                      |         |         |         |         |         |         ]
	Homo_sapiens           ATGTCAGCATCTAAGATTCCACTTTTCAAAATGAAGGACCTGATACTGATCCTATGCCTC
	Dasypus_novemcinctus   ------------------------------ATGAAGGTCCTGATATTGATGCTGTGCCTC
	Choloepus_hoffmanni    ------------------------------ATGAAAGACTTGATACTAATGCTGTGCCTC
	Orycteropus_afer       ATGTCAGCATTGAAGATCCCACTTTTCAAAATGAAGGACCTGATACTGATCATGTGTCTC
	Loxodonta_africana     ------------------------------ATGAAGGACCTGATACTGATCATGTGCCTC
	Echinops_telfairi      ATGTCAGCATTAAAGATCCCACTTTTCAAAATGAAGGACCTAATACTGACCATGTGCGTC
	Chrysochloris_asiatica ATGTCAGCATTAAAGATCCCACTTTTCAAAATGAAGGACCTGATATTGATCATGTGCCTC
	Elephantulus_edwardii  ATGTCAGCATTGAAGATACCACTTTTCAAAATGAAGGATCCAATCCTGTTCATGTGTCTT
	Procavia_capensis      ATGTCAGCATTAAAG????????????????????????CTGATACTGATCATGTGCCTC
	Trichechus_manatus     ATGTCCGCATTGAAGATCCCACTTTTCAAAATGAAGAACCTGATACTGATCTCATGCCTC
	Sus_scrofa             ATGCCAGCATTGAAGATTCCACTTTTCAAAATGAAGGACATGGTACTGATCCTGTGCCTC
	Bos_taurus             ATGCCAGCATTGAAGATCCCACTTTTCAAAATGAAGGACATGATACTGATCCTGTGCCTC
	Callithrix_jacchus     ATGTCAGCATCTAAGATTCCACTTTTCAAAATGAAGGACCTGATACTGATCCTAGGCCTC
	Canis_lupus            ATGTCAGCATTGAAGATCCCACTTTTCAAGATGAAGGACCTAGTACTGATCTTATGTCTC
	Pan_troglodytes        ATGTCAGCATCTAAGATTCCACTTTTCAAAATGAAGGACCTGATACTGATCCTATGCCTC
	Pongo_abelii           ATGTCAGCATCTAAGATTCCACTTTTCAAAATGAAGGACCTGATACTGATCCTATGCCTC
	Pan_paniscus           ATGTCAGCATCTAAGATTCCACTTTTCAAAATGAAGGACCTGATACTGATCCTATGCCTC
	Equus_caballus         ATGCCAGCATTGAAGATCCCGCTTTTCAAAATGAAGGACTTGGTACTGATCCTGTGCCTC
	Ailuropoda_melanoleuca ATGTCAGCATCTAAGATCCCACTTTCCAAAATGAAGGACCTAATACTGATCTTATGCCTC
	Oryctolagus_cuniculus  ATGTCAGCATCGAAGATTCCGCTTTTCAAAATGAAGGACCTGATCTTGCTCCTGTGCCTC

	[                      61        71        81        91        101       111       ]
	[                      |         |         |         |         |         |         ]
	Homo_sapiens           CTGGAAATGAGTTTTGCAGTGCCGTTCTTTCCTCAGCAATCTGGAACACCGGGTATGGCT
	Dasypus_novemcinctus   TTGGGAACGAGTTTTGCAGTGCCGATGTTTCCTCAGCAACCTGGGACACCAGGCTTGGCT
	Choloepus_hoffmanni    TTGGGAATGAGTTTTGCAGTACCGATGTTTCCTCAGCAACCCAGAACACCAGGCATGGCT
	Orycteropus_afer       TTAGGAGTGAGTTTTGCGGTGCCGATGTTTCCTCAGCAACCTGGGACCCCTGGCATGGCT
	Loxodonta_africana     TTAGGAGTGAGTTTTGCAGTTCCGGTGTTTCCTCAGCAACCTGGGACCCCAGGCATGGCT
	Echinops_telfairi      TTAGGAGTGAGTTTTGCAGTGCCGATGTTTCCTCGGCAACCTGGGACCCCTGGTATGGCT
	Chrysochloris_asiatica TTAGCAGTGGGTTTTGCTGTGCCGATGTTTCCTCAGCAACCTGGAACCCCCGGCATGGCC
	Elephantulus_edwardii  TTAGGAGTGAGTGTTGCGGTGCCGGTGTTTCCTCAACAACCTGGGACCCCAGGCATGGCT
	Procavia_capensis      TTAGGAGTCAGTTGTGCGGTTCCGGTGTTTCCTCAG---------ACCCCGGGTATGGCT
	Trichechus_manatus     TTAGGAGTGAGTTTTGCAGTGCCGATGTTTCCTCAGCAACCTGGGACCCCGGGCATGGCT
	Sus_scrofa             CTGAAAATGAGTTCTGCAGTGCCGGCATTTCCTCGGCAACCTGGAACCCCAGGTGTGGCT
	Bos_taurus             CTGAAAATGAGTTCTGCAGTGCCGGCGTTTCCTCAGCAACCTGGGATACCAGGCATGGCT
	Callithrix_jacchus     CTGGAAATGAGTTTTGCAGTGCCGTTGTTTCCTCAGCAATCTGGAACACCGGGTATGGCT
	Canis_lupus            CTGAAAATGAGTTCTGCAGTGCCGGTGTTTCCTCAGCAACCTGGGACACCAGGCATGGCT
	Pan_troglodytes        CTGGAAATGAGTTTTGCAGTGCCGTTCTTTCCTCAGCAATCTGGAACACCGGGTATGGCT
	Pongo_abelii           CTGGAAATGAGTTTTGCAGTGCCGTTCTTTCCTCAGCAATCTGGAACACCGGGTATGGCT
	Pan_paniscus           CTGGAAATGAGTTTTGCAGTGCCGTTCTTTCCTCAGCAATCTGGAACACCGGGTATGGCT
	Equus_caballus         CTGGAAATGGGTTCTGCGGTGCCGGCGTTTCCTCGGCAGCCTGGGATACCAGGCATGGCT
	Ailuropoda_melanoleuca CTGGGAATGAGTTCTGCAGTGCCGGTGTTTCCTCGGCAACCTGGGACTCCGGGCATGGCT
	Oryctolagus_cuniculus  CTGGAGACGAGTTTTGCAGTGCCGGCATTTCCTCAACAACCTGGGACACCGGGCATGGCT

	[                      121       131       141       151       161       171       ]
	[                      |         |         |         |         |         |         ]
	Homo_sapiens           AGTTTGAGCCTTGAGACAATGAGACAGTTGGGAAGTCTGCAGAGATTAAACACACTTTCT
	Dasypus_novemcinctus   AGTTTGAGCCTAGAGACAATGAGACAGTTGGGAAGTTTGCAGGGACTGAACATGCTTCCT
	Choloepus_hoffmanni    AGTTTGAGCCTTGAGAAAATAAGATGGTTGGGAAGTTTGCAGGGAATGAACATGCTTCCA
	Orycteropus_afer       AGTTTGAGCCTTGAGACAATGAGACAGTTGGGAAGATTACAGGGATTAAACATGCTTCCT
	Loxodonta_africana     AGTTTGAGCCTTGAGACAATGAGACAGTTGGGAAGTTTGCAGGGATTAAACACACTTTCT
	Echinops_telfairi      AGCTTGAGCCTTGAGACAATGAGACAGTTGGGAAGTTTGCAGGGATTAAACATCCTTCCT
	Chrysochloris_asiatica AGTTTGAGCCTTGAGACAATGAGACAGTTGGGAAGTTTGCAGGGATTAAACATGCTTCCT
	Elephantulus_edwardii  AGTCTGAGCCTTGAGACAATGAGACAGTTGGGACGTTTGCAGGGATTAAACATACTTCCT
	Procavia_capensis      AGTTTGAGCCTTGAGACAATGAGACAGCTGGGAAGTTTACAGGGATTAAACACACTTTCT
	Trichechus_manatus     AGTTTGAGCCTTGAGACAATGAGACAGTTGGGAAGTCTGCAGGGATTAAACATGCTTTCT
	Sus_scrofa             AGTTTGAGCCTTGAGACAATGAGACAGTTGGGAAGTTTGCAGGGACTAAACATGCTTTCT
	Bos_taurus             AGTTTGAGCCTTGAGACAATGAGACAGTTGGGAAGCCTGCAGGGATTAAACCTGCTTTCT
	Callithrix_jacchus     AGTTTGAGCCTTGAGACAATGAGACAGTTGGGAAGTTTGCAGGGATTAAATACACTTTCT
	Canis_lupus            AGTTTAAGCCTGGAGACAATGAGACAGTTGGGAAGTTTGCAGGGATTAAACATGCTTTCT
	Pan_troglodytes        AGTTTGAGCCTTGAGACAATGAGACAGTTGGGAAGTCTGCAGAGATTAAACACACTTTCT
	Pongo_abelii           AGTTTGAGCCTTGAGACAATGAGACAGTTGGGAAGTCTGCAGAGATTAAACACACTTTCT
	Pan_paniscus           AGTTTGAGCCTTGAGACAATGAGACAGTTGGGAAGTCTGCAGAGATTAAACACACTTTCT
	Equus_caballus         AGTTTGAGCCTTGAGACAATGAGACAGTTGGGAAGTTTGCAGGGATTAAACATGCTCTCT
	Ailuropoda_melanoleuca AGTTTGAGCCTGGAGACAATGAGACAGCTGGGAAGTTTGCAGGGATTAAACATGCTTTCT
	Oryctolagus_cuniculus  AGTCTGAGCCTTGAGACAATGAGACAGTTGGGAAGTTTGCAGGGATTAAATGCACTTTCT

	[                      181       191       201       211       221       231       ]
	[                      |         |         |         |         |         |         ]
	Homo_sapiens           CAGTATTCTAGATACGGCTTTGGAAAATCATTTAATTCTTTGTGGATGCACGGTCTCCTC
	Dasypus_novemcinctus   AAGTTTTCTAGATTTGGCTTTGGGAAATCTTTTAATTCTTTATGGATACATGATCTCCTC
	Choloepus_hoffmanni    CAGTTTTCTAGATTTGGCTCTGGGAAATCTTTTAATTCTTTATGGATGCATGCTCTGCTC
	Orycteropus_afer       CAGTATTCTAGATTTGACTTTGGGAAATCTTTTAATTCTCTGTGGATGCATGGTCTCCTC
	Loxodonta_africana     CAGTATTCTAGATTTGGCTTTGGGAAATCTCTTAATTCTCTGTGGGTGCATGGTCTCCTT
	Echinops_telfairi      CAGTATTCTAGATTTGGCTTTGGGAAATCTTTCAATTCTCTCTGGATGCATGGTCTCCTC
	Chrysochloris_asiatica CAGTATTCTAGATTTGGCTTTGGGAAATCTTTTAATTCTCTTTGGATGCATGGTCTCCTC
	Elephantulus_edwardii  CAGTTTTCTAGATTTGGCTTCGGGAAATCTTTCAACCCTCTGTGGCTGCATGGTCTCCTC
	Procavia_capensis      CAGTATTCTAGATTTGGCTTTGGGAAATCTTTTAATTCTATGTGGATGCATGGACTGCTC
	Trichechus_manatus     CAGTATTCTAGATTTGGCTTTGGGAAATCTTTTAATTCTATGTGGCTGCATGGTCTCCTC
	Sus_scrofa             CAGTATTCAAGATTTGGCTTTGGGAAATCATTTAATTCTCTGTGGATGCATGGTCTCCTT
	Bos_taurus             CAGTATTCAAGATTTGGCTTTGGGAAATCATTTAATTCTTTGTGGATGAATGGTCTTCTC
	Callithrix_jacchus     CAGTATTCTAGATTTGGCTTTGGGAAATCATTTAATTCTTTATGGATGCATGGTCTCCTC
	Canis_lupus            CAGTATTCAAGATTTGGTTTTGGAAAATCATTTAATTCTTTGTGGATGCATGGTCTCCTC
	Pan_troglodytes        CAGTATTCTAGATATGGCTTTGGAAAATCATTTAATTCTTTGTGGATGCACGGTCTCCTC
	Pongo_abelii           CAGTATTCTAGATATGGCTTTGGAAAATCATTTAATTCTTTGTGGATGCACGGTCTCCTC
	Pan_paniscus           CAGTATTCTAGATATGGCTTTGGAAAATCATTTAATTCTTTGTGGATGCACGGTCTCCTC
	Equus_caballus         CAGTATTCAAGATTCGGCTATGGGAAATCATTTAATTCTTTGTGGATGAATGGTCTCCTG
	Ailuropoda_melanoleuca CAGTATTCAAGATTTGGTTTTGGAAAATCATTTAATTCTTTGTGGATGCATGGCCTCCTC
	Oryctolagus_cuniculus  CAGTATTCTAAATATGGCTTTGGAAAATCACTTAATTCCTTGTGGCTGCAAGGTCTCCTA

	[                      241       251       261       271       281       291       ]
	[                      |         |         |         |         |         |         ]
	Homo_sapiens           CCACCACATTCCTCTCTTCCATGGATGAGGCCAAGAGAACATGAAACTCAACAGTATGAA
	Dasypus_novemcinctus   CCACCACATTCTTCCTTCCAATGGATGCACCCAAGGGAACATGAAACTCAACAGTATGAA
	Choloepus_hoffmanni    CCACCACTTTCCTCTTTCCCATGGATGCAACAAAGGGAACAAGAAACTCAACAGTATGAG
	Orycteropus_afer       CCACTACATTCCTCTTTCCTATGGATA???CCAAGAGAACATGATGCTCAACAG------
	Loxodonta_africana     CCACCACATTCTGCTTTCCCATGGATGCGACCAAGGGAACATGAAACTCAACAGTATGAA
	Echinops_telfairi      CCACCACATTCCTCTTTCCCCTGGATGCGACCAAGGGAACATGAAACTCAACAGTACGAA
	Chrysochloris_asiatica CCACCACATTCCTCTTTCCCATGGATGCGACCAAGGGAACATGAAACTCAACAGTATGAG
	Elephantulus_edwardii  CCACCACATTCCTCTTTCCCATGGCTACGACCAAGAGACCACGAAACTCAACAGTATGAA
	Procavia_capensis      CCACCACATTCCCCTTTCCCATGGATGCGACCAAGGGAACATGAAACTCAGCAGTATGAA
	Trichechus_manatus     CCACCACATTCCCCTTTCCCATGGATGCGACCAAGGGAACATGAAACTCAACAGTATGAA
	Sus_scrofa             CCACCACACTCCTCCTTCCAATGGATGAGACCAAGGGAACATGAAACTCAACAGTATGAA
	Bos_taurus             CCACCACATTCCTCCTTCCCATGGATGAGACCAAGGGAACATGAAACTCAACAGTATGAA
	Callithrix_jacchus     CCACCACATTCCTCTTTTCCATGGATGAGGCCAAGGGAACATGAAACTCAACAGTATGAA
	Canis_lupus            CCACCGCATTCTTCTTTCCCATGGATGAGACCAAGGGAACATGAAACTCAACAGTATGAA
	Pan_troglodytes        CCACCACATTCCTCTCTTCCATGGATGAGGCCAAGAGAACATGAAACTCAACAGTATGAA
	Pongo_abelii           CCACCACATTCCTCTCTTCCATGGATGAGGCCAAGAGAACATGAAACTCAACAGTATGAA
	Pan_paniscus           CCACCACATTCCTCTCTTCCATGGATGAGGCCAAGAGAACATGAAACTCAACAGTATGAA
	Equus_caballus         CCGCCACCTTCCTCTTTCCCATGGATGAGACCAAGAGAACATGAAACTCAACAGTATGAA
	Ailuropoda_melanoleuca CCACCACATTCTTCTTTCCCATGGATGAGACCAAGGGAACATGAAACTCAACAGTATGAA
	Oryctolagus_cuniculus  CCACCACCTTCCTCTTTCCCATGGATGAGGCCAAGGGAACATGAAACTCAACAGTATGAA

	[                      301       311       321       331       341       351       ]
	[                      |         |         |         |         |         |         ]
	Homo_sapiens           TATTCTTTGCCTGTGCATCCCCCACCTCTCCCATCACAGCCATCCTTGAAGCCTCAACAG
	Dasypus_novemcinctus   TATTCTTTGCCTGTGCATCCCCCACCTCTACCATCTCAGCAGTCCCTGCAACCCCAACAA
	Choloepus_hoffmanni    TATTCTTTGCCTGTGCATCCCCCACCTCCACCATCACAACAGTCCCTGAAGCCCCAACAG
	Orycteropus_afer       ------------------------------------------------------------
	Loxodonta_africana     TATTCTTTGCCTGTTCATCCCCCACCTCTACCATCACAGCAGTCCCTGCAACCTCAACAG
	Echinops_telfairi      TACTCTTTGCCTGTTCATCCGCCACCTCTACCCTCACAGCAGTCCCTACAGCCTCAGCAG
	Chrysochloris_asiatica TATTCTTTGCCTGTTCATCCCCCACCTCTACCATCACAGCAGTCCTTGCAGCCTCAACAA
	Elephantulus_edwardii  TATTCTTTGCCTGTTCATCCACCACCTCTCCCATCACAGCAGTCCCTGCAGCCCCAACAG
	Procavia_capensis      TATTCTTTGCCTGTTCATCCCCCACCTCTACCGTCACAGCAGTCCCTGCAACCCCAACAG
	Trichechus_manatus     TATTCTTTGCCTGTTCATCCCCCACCTCTACCATCACAGCAGTCCCTGCAACCTCAACAA
	Sus_scrofa             TATTCTTTGCCTGTGCACCCCCCACCTCTCCCATCGCAGCCATCCTTGCAGCCTCAACAG
	Bos_taurus             TATTCTTTGCCTGTGCATCCCCCACCTCTCCCATCGCAGCCATCCCTGCAGCCTCAACAG
	Callithrix_jacchus     TATTCTTTGCCTGTGCATCCCCCACCTCTCCCATCACAGCCATCCTTGAAGCCTCAACAG
	Canis_lupus            TATTCTTTGCCTGTGCATCCCCCACCTCTCCCATCGCAGCCATCCCTGCAGCCTCAACAG
	Pan_troglodytes        TATTCTTTGCCTGTGCATCCCCCACCTCTCCCATCACAGCCATCCTTGAAGCCTCAACAG
	Pongo_abelii           TATTCTTTGCCTGTGCATCCCCCACCTCTCCCATCACAGCCGTCCTTGAAGCCTCAACAG
	Pan_paniscus           TATTCTTTGCCTGTGCATCCCCCACCTCTCCCATCACAGCCATCCTTGAAGCCTCAACAG
	Equus_caballus         TATTCTTTGCCTGTGCATCCCCCACCTCTCCCATCGCAGCCATCCCTGCAGCCTCAACAG
	Ailuropoda_melanoleuca TACTCTTTGCCTGTGCACCCCCCACCTCTCCCATCGCAGCCGTCCCTGCAGCCGCAACAG
	Oryctolagus_cuniculus  TATTCTTTGCCTGTGCATCCCCCACCTCTCCCATCACAGCCATCCCTGCAGCCTCAACAG

	[                      361       371       381       391       401       411       ]
	[                      |         |         |         |         |         |         ]
	Homo_sapiens           CCAGGACTGAAACCTTTTCTCCAGTCTGCTGCTGCAACCACC---AACCAGGCCACAGCA
	Dasypus_novemcinctus   CCAGGACAGAAACCTTTGCCTCAGCCCACTGTCACAACTGGC---ACCCAGGACACAGCC
	Choloepus_hoffmanni    CCGGGACAGAAACCT---------------------------------------------
	Orycteropus_afer       ------------------------------------------------------------
	Loxodonta_africana     CCTGGGCAGAAACTTTTCCCCCAGCCCACTGTGCCAACTGCC---ATCCAGAACACAGCC
	Echinops_telfairi      TCTGGGCCGAAACCTTTCCCTGTGCCCACTGATGCAACTGCC---ATCCAAGACCCAGCC
	Chrysochloris_asiatica CCTGGACAGAAACCTTTCGCTCAGCCCACACCTGCAACTGCC---ATCCAAGGCACAATC
	Elephantulus_edwardii  CCTGGGCAGAAACCTTCCGCG---CCCACTGCTGCAACAGTC---CTCCAGGGCACCGCC
	Procavia_capensis      CCCGGGCAGAAATTTTTCCTGCTCTCTACTGCTCCAACTGCC---ATGCATGACAAAGCC
	Trichechus_manatus     CCCAGGCAGAAACTTTTCCCCCACCCCACTGCTCCAACCGCC---ATCCAGGGTACAGCC
	Sus_scrofa             CCGGGACAGAAGCCTTTCCTCCAGCCCACTGTCGTAACCTCC---ATCCAGAACCCAGTC
	Bos_taurus             CCAGGACAGAAACCTTTCCTCCAGCCCACCGTTGTCACCTCC---ATGCAGAACGCAGTC
	Callithrix_jacchus     CCAGGACTGAAACCTTTCCTCCAGTCTGCTGCTGGAACCGCC---AACCAAGCCTCAGCA
	Canis_lupus            CCAGGACAGAAACCCTTCCTCCAGTCTGCTATTGTAACTGAC---ATCCAGGACACCGCC
	Pan_troglodytes        CCAGGACTGAAACCTTTTCTCCAGTCTGCTGCTGCAACCACC---AACCAGGCCACAGCA
	Pongo_abelii           CCAGGACTGAAACCTTTCCTCCAGTCTGCTGCTGCAACCACC---AACCAGGCCACAGCA
	Pan_paniscus           CCAGGACTGAAACCTTTTCTCCAGTCTGCTGCTGCAACCACC---AACCAGGCCACAGCA
	Equus_caballus         CCAGGACAGAAAGCTTTCCTCCAGCCCACCATTGTAACCTCAGGGATCCAGGACACCATC
	Ailuropoda_melanoleuca CCAGGACAGAAACCTTTCCTCCAGTCTGCTATTGTAACCAAC---ATCCAGAACACAGCC
	Oryctolagus_cuniculus  CCAGGACTGAAACCCTTCCTCCAGCCAACTGCTGCACCTGCC---ATCCAGGGCACAGCC

	[                      421       431       441       451       461       471       ]
	[                      |         |         |         |         |         |         ]
	Homo_sapiens           CTGAAAGAAGCACTTCAGCCTCCAATTCACCTGGGACATCTGCCCTTGCAGGAAGGAGAA
	Dasypus_novemcinctus   CAGAAGGGAGGACTTCACCCTCCAATTCACCAGGGACAGCCACCCTTGCAGCAAGGAGAG
	Choloepus_hoffmanni    ------------------------------------------------CAGCAAGGAGAG
	Orycteropus_afer       ------------------------------------------------------------
	Loxodonta_africana     CAGAAGAGCCTGCTACAGCCTGCATTTCACCAGGGACAGCTGCCCTTGCAGCAAAATGAG
	Echinops_telfairi      CAGAAGGCTGGGCCACAGCCTCCAATTCACCTAGGCTTTCCGCCGTTGCAGCAGGCTGAA
	Chrysochloris_asiatica CAGAACGGAGGGCCACAACCTCCAATTCACCAGGGACAGCCTCCCTTGCAGCAATCTGAG
	Elephantulus_edwardii  CCAAAGATCGGGCCACAGCCTCCGATTCACCAGGGACTGCCACCTTTGCAGCAATCTGAT
	Procavia_capensis      CAGAAGACCTTGCTGCAGCCTGCCCTTCACCAGGGACCACCGCCCCTGCAGCAAAAAGAT
	Trichechus_manatus     CAGAAGAGCCTCCTGCAGCCTGCAATTTACCAGGGACAGCCGCCCTTGCAGCAAAATGAG
	Sus_scrofa             CAGAAGGGAGTACCTCAGCCTCCAATTTACCAGGGACATCCGCCCTTGCAGCAAGTAGAG
	Bos_taurus             CAGAAGGGCGTACCTCAGCCTCCGATTTACCAGGGACATCCGCCCTTGCAGCAAGCAGAG
	Callithrix_jacchus     CAGAAA---GCGCTTCAGCCTCCAATTCACCTGGAACAGCTGCCCTTGCAAGAAGGAGAA
	Canis_lupus            CAGAAGAGGGGAACTCAGCCTCCAGTTTACCAAGGACAACCGCCCTTGCAGCAAACAGAG
	Pan_troglodytes        CTGAAAGAAGCACTTCAGCCTCCAATTCACCTGGGACAGCTGCCCTTGCAGGAAGGAGAA
	Pongo_abelii           CTGAAAGAAGCACTTCAGCCTCCAATTCACCTGGGACAGCTGCCCTTGCAGGAAGGAGAA
	Pan_paniscus           CTGAAAGAAGCACTTCAGCCTCCAATTCACCTGGGACAGCTGCCCTTGCAGGAAGGAGAA
	Equus_caballus         CAGAAGGGAGGACATCAGCCTCCGGTTTACCAGAGACAGCCGCCCTTGCAGCAGTCAGAG
	Ailuropoda_melanoleuca CCGAAGGGAGGACCTCAGCCTCCAGTTTACCAGGGACAACCGCCCTTGCAGCAGAAAGAG
	Oryctolagus_cuniculus  CAGAAGGGAGGGCCTCAGCTTCGGATTCACCCCGCACAGCTGCCCTTGAAGGATGGAGAA

	[                      481       491       501       511       521       531       ]
	[                      |         |         |         |         |         |         ]
	Homo_sapiens           CTGCCTCTGGTTCAGCAGCAGGTGGCACCATCAGATAAGCCACCAAAGCCTGAGCTCCCA
	Dasypus_novemcinctus   ATGCCAGCAATTCAGCAGCAGGTGGCACCATCAGAAAAGCCACCAAAGCCTGAGTTACCA
	Choloepus_hoffmanni    ATGGCAGCGATTCAGCAGCAGGGGGCACCATGGGAAAAGCCACCAAAGCCTGAGTTACCT
	Orycteropus_afer       ------------------------------------------------------TTACCA
	Loxodonta_africana     TCTCCAATGATTCAGCAGCAGGTGGCACCATCAGATAAGCCACCAAAGCCTGAGTTGCCA
	Echinops_telfairi      TCACCAGCGATTCTGCAGCAGGTGGCACCATCAGAGAAGCCACCCAAACCGGAGTTACCT
	Chrysochloris_asiatica GGACCAGTGGTTCAACAACAGGTAGCCCCATCAGAAATGCCACCAAAACCTGAGTTACCA
	Elephantulus_edwardii  TTACCAATGGTTCAGCAGCAGGTGGCACCATCAGAAAAGCCACTAAAGGCTGAGTTGCCA
	Procavia_capensis      TCTCCAATGATTGAACAGCAGGTGGCACCATCAGATAAGCCACCAAAGCCTGAGTTGCCT
	Trichechus_manatus     TCTCCAATGATTCTGCAGCAGGTGGCACCATCAGATAAGCCACCAAAGCCTGAGTTGCCA
	Sus_scrofa             GGGCCAATGGTTCAGCAGCAGGTGGCACCATCAGAAAAGCCACCAGAGGCCGAGCTACCA
	Bos_taurus             GGGCCGATGGTTGAACAGCAGGTGGCGCCATCAGAAAAGCCACCAACGACCGAGCTACCA
	Callithrix_jacchus     CTGCCTCTGATTGAACAGCAGGTGGCACCATCAGATAAGCCACCAAAGCCTGAGCTCCCA
	Canis_lupus            GGGCCAATGCTTGAACAGCAGGTGGCACCATCAGATAAGCCACCGAAGGCGGAGCTACCA
	Pan_troglodytes        CTGCCTCTGGTTCAGCAGCAGGTGGCACCATCAGATAAGCCACCAAAGCCTGAGCTCCCA
	Pongo_abelii           CTGCCTCTGGTTCAGCAGCAGGTGGCACCATCAGATAAGCCACTAAAGCCTGAGCTCCCA
	Pan_paniscus           CTGCCTCTGGTTCAGCAGCAGGTGGCACCATCAGATAAGCCACCAAAGCCTGAGCTCCCA
	Equus_caballus         GGGCCAATGGTTCAACAGCAGGTGGCACCATCAGATAAGCCACCAAAGGCCGAGCTGACA
	Ailuropoda_melanoleuca GGGCCGATGCTTGAACAGCAAGTGGCACCATCAGATAAGCCACCAAAGGCCGAGCTACCG
	Oryctolagus_cuniculus  ATGCCAGAGATTCAAGAGCAGGTGGCGCCGACAGAGAAGCCCCCAAAGCCTGAGCTCCCA

	[                      541       551       561       571       581       591       ]
	[                      |         |         |         |         |         |         ]
	Homo_sapiens           GGAGTAGATTTTGCTGATCCACAAGGTCCATCACTCCCAGGAATGGATTTTCCTGATCCA
	Dasypus_novemcinctus   GGATTGGAATTTGCTGCTCCACAAGGTCGATCA---------------------------
	Choloepus_hoffmanni    GAACTGAATTTTTCTGGTCCACAAGTTTCATCA---------------------------
	Orycteropus_afer       GGAATGGATTTTGCTGGTCCACAAGGTCCCTCA---------------------------
	Loxodonta_africana     AGAATGGATTTTGCTGGTCCACAAAGTCCACCA---------------------------
	Echinops_telfairi      GGATTTGATTTTGCTGGCCCACAAAGTCCATCA---------------------------
	Chrysochloris_asiatica GGAATGGATTTTGCTGGCCCACAAGGTCCATCA---------------------------
	Elephantulus_edwardii  GAAATGAATTTTGGTGGTCCACAAGGTCCAATATTACCAGAAATTAATTTTGCTGGTCCT
	Procavia_capensis      GAAATGAATTTTGCTGATCCACACAGTCCACCA---------------------------
	Trichechus_manatus     GGAATGGATTTTGCTGATCCACAAGGTCCACCA---------------------------
	Sus_scrofa             GGACTGGATTTTGCTGATCCACAAGATCCATCG---------------------------
	Bos_taurus             GGAATGGATTTTGCTGATCTACAAGATCCACCG---------------------------
	Callithrix_jacchus     GGAATAGATTTTGCTGATCCACAAGGTCCATCACTCCCAAGAATGGATTTTGCTGATCCA
	Canis_lupus            GGAATGGATTTTGCTGAACCACAAGGTCCATCA---------------------------
	Pan_troglodytes        GGAGTAGATTTTGCTGATCCACAAGGTCCATCACTCCCAGGAATGGATTTTCCTGATCCA
	Pongo_abelii           GGAGTAGATTTTGCTGATCCACAAGGTCCATCA---------------------------
	Pan_paniscus           GGAGTAGATTTTGCTGATCCACAAGGTCCATCACTCCCAGGAATGGATTTTCCTGATCCA
	Equus_caballus         GAAATGGATTTTCCTGGTCCACAAGGTCCACAACTAACAGAAATGGATTTTCCTGGTCCA
	Ailuropoda_melanoleuca GGAATGGATTTTGCTGATCCAGAAGGTCCATCA---------------------------
	Oryctolagus_cuniculus  GCAATGGATTTTGCTGGCCCACAAGTTCCAACC---------------------------

	[                      601       611       621       631       641       651       ]
	[                      |         |         |         |         |         |         ]
	Homo_sapiens           CAAGGTCCATCACTCCCAGGATTGGATTTTGCTGATCCACAAGGTTCAACAATTTTCCAA
	Dasypus_novemcinctus   ---------------------------------------------------ATATTCCCA
	Choloepus_hoffmanni    ---------------------------------------------------ATATTCCCA
	Orycteropus_afer       ---------------------------------------------------ATGTTCCCA
	Loxodonta_africana     ---------------------------------------------------ATGTTCCAA
	Echinops_telfairi      ---------------------------------------------------ATATTCCAG
	Chrysochloris_asiatica ---------------------------------------------------ATTTTCCAA
	Elephantulus_edwardii  CAAGACCCAACATTACCAGAAATTGATTTTGCTGGTCCACAAGGCCCAACAATGCTCCAA
	Procavia_capensis      ---------------------------------------------------ATATTCCAA
	Trichechus_manatus     ---------------------------------------------------ATATTCCAA
	Sus_scrofa             ---------------------------------------------------ATGTTTCCA
	Bos_taurus             ---------------------------------------------------ATGTTTCCA
	Callithrix_jacchus     CAAGGCCCGTCACTCCCAAGATTGGATTTTGCTGATCCACAGGGTCCATCTATTTTCCAA
	Canis_lupus            ---------------------------------------------------GTCTTCCAA
	Pan_troglodytes        CAAGGTCCATCACTCCCAGGATTGGATTTTGCTGATCCACAAGGTTCAACAATTTTCCAA
	Pongo_abelii           ------------CTCCCAGGATTGGATTTTGCTGATCCACAAGGTTCAACAATTTTCCAA
	Pan_paniscus           CAAGGTCCATCACTCCCAGGATTGGATTTTGCTGATCCACAAGGTTCAACAATTTTCCAA
	Equus_caballus         CAAGGTCCACAACTGACAGAAATGGATTTTCCTGGTCCACAGGGTCCACAAATGTTCCCA
	Ailuropoda_melanoleuca ---------------------------------------------------GTGTTCCAA
	Oryctolagus_cuniculus  ---------------------------------------------------GTGTTCCAA

	[                      661       671       681       691       701       711       ]
	[                      |         |         |         |         |         |         ]
	Homo_sapiens           ATAGCCCGTTTGATTTCTCACGGACCAATGCCACAAAATAAA------CAATCTCCACTT
	Dasypus_novemcinctus   AGTTCCCGTTTGATATCTTCGGGACCTATGCCACAAACTAAA------CAACCTCAACTT
	Choloepus_hoffmanni    ACTGCCCGTTTGATATTTCCGGGACCAATGCCACAAACTAAG------CAATCTGAACTT
	Orycteropus_afer       ATACCCCATTTGATATCTCAAGGGCCAATGCCACAAAATAAA------CAATCTCCACTT
	Loxodonta_africana     ATTGCCCGTTTGATATCTCAAGGATCAGTGCCACAAAATAAA------CAATCTCCACTT
	Echinops_telfairi      ATTGCCCGTTTGATATCTCAAGGACCAGTGCCGCCAAACAAACAGTCACAGTCGCCACTT
	Chrysochloris_asiatica ATTGCCCGTTTGATATCTCAAGGACCAGTGCCACAAAATAAG------CAATCTCCACTT
	Elephantulus_edwardii  ATTGCCCGTTTGATATCTCAAGGACCAGTGACACAAACTAAA------CAGTCTCCACTT
	Procavia_capensis      ATTGCTCGTTTGATATCTCAAGGACCACTGCCACAAAACAAA------GAATCTCCGCTT
	Trichechus_manatus     ATTGCCCGTTTGATATCTCGAGGACCAGTGCCACAAAATAAA------CAATCTCCACTT
	Sus_scrofa             ATAGCCCGTTTGATATCTCAGGGACCAGTGCCACAAGATAAG------CCATCTCCACTT
	Bos_taurus             ATAGCCCATTTGATATCTCGGGGACCAATGCCACAAAATAAA------CCATCTCAGCTT
	Callithrix_jacchus     ATAGCCCGTTTGATTTCTCGGGGACCAATGCCACAAAATAAA------CAATCTCTGCTT
	Canis_lupus            ATAGCTCGTTTGATATCTCGGGGACCAATGCCACAAAATAAA------CCATCTCCGCTT
	Pan_troglodytes        ATAGCCCGTTTGATTTCTCACGGACCAATGCCACAAAATAAA------CAATCTCCACTT
	Pongo_abelii           ATAGCCCGTTTGATTTCTCACGGACCAATGCCACAAAATAAA------CAATCTCCACTT
	Pan_paniscus           ATAGCCCGTTTGATTTCTCACGGACCAGTGCCACAAAATAAA------CAATCTCCACTT
	Equus_caballus         ATAGCCCGTTTGATAGCTCGGGGACCAATGCCACCAAATAAA------CAAGCTCCACTT
	Ailuropoda_melanoleuca ATAGCCCGTTTGATATCTCAGGGACCAATGCCACAAAATAAA------CCATCACCACTT
	Oryctolagus_cuniculus  ATAGCCCGTTTGATCCCTCGGGGACCCCTGCCTCAAAATAGA------CATGCTGCACTT

	[                      721       731       741       751       761       771       ]
	[                      |         |         |         |         |         |         ]
	Homo_sapiens           TATCCAGGAATGTTGTACGTGCCTTTTGGAGCAAATCAATTGAATGCCCCTGCCAGACTT
	Dasypus_novemcinctus   TATCCAGGAATGTTTTACATGTCTTACGGAACAAATCAATTGAATGCCCCTGCCAGACTT
	Choloepus_hoffmanni    TATCCAAGAATGTTTTACACGTCCTATGAAGCAAATCAGTTGAATGCCCCTTCCAGATTT
	Orycteropus_afer       TATCCGGGAATGTTTTACATGTCCTCTGGAGCAAATCAATTGAATGCCCCTGCCAGAGTT
	Loxodonta_africana     TATCCAGGAATGTTTTACATGTCTTATGGAGCAAATCAATTGAACGCCCCTGCCAGACTT
	Echinops_telfairi      TATCCAGGAATGTTTTACATGTCCTATGGAGCAAATCAATTGAACGCCCCTGGCAGACTC
	Chrysochloris_asiatica TATCCAGGAATGTTTTACATGCCCTATGGAGCAAATCAATTGAATGCACCTGCCAGATTG
	Elephantulus_edwardii  TATCCAGGAATGTTTTACATGCCCTATGGAGCAAATCAATTGAATGCTCCAGGCAGACTT
	Procavia_capensis      TATCCAGGAATGTTTTACATGTCCTACGGAACAAATCAATTGAATGCCCCTGCCAGACTG
	Trichechus_manatus     TATCCAGAAATGTTTTACATGTCCTATGGAGCAAATCAATTGAATGCCCCTGCCAGACTT
	Sus_scrofa             TATCCAGGAATGTTTTACATGTCCTACGGAGCAAATCAATTGAACTCTCCTGCCAGACTT
	Bos_taurus             TACCCAGGAATATTTTACGTGACCTATGGAGCAAATCAACTGAACGCTCCTGCCAGACTT
	Callithrix_jacchus     TATCCAGGAATGTTTTACGTGCCTTTTGGAGCAAATCAATTGAATGCCCCTGCCAGACTT
	Canis_lupus            TATCCGGGAATATTTTACATGTCCTATGGAGCAAATCAATTGAACGCTCCTGGCAGACTT
	Pan_troglodytes        TATCCAGGAATGTTGTACGTGCCTTTTGGAGCAAATCAATTGAATGCCCCTGCCAGACTT
	Pongo_abelii           TATCCAGGAATGTTGTACGTGCCTTTTGGAGCAAACCAATTGAATGCCCCTGCCAGACTT
	Pan_paniscus           TATCCAGGAATGTTGTACGTGCCTTTTGGAGCAAATCAATTGAATGCCCCTGCCAGACTT
	Equus_caballus         TATCCAGGATTATTTTACCTGACCTATGGAGCAAATCAATTGAACACTCCTGGCAGACTT
	Ailuropoda_melanoleuca TATCCGGGAATATTTTACATGTCCTATGGAGCAAATCAGTTGGACACTCCTGGCAGACTT
	Oryctolagus_cuniculus  TATCCAGGTATGTTTTACATGTCCTATGGAGGAAATCAACTGAATGCCCCTGCCAGACTT

	[                      781       791       801       811       821       831       ]
	[                      |         |         |         |         |         |         ]
	Homo_sapiens           GGCATCATGAGTTCAGAAGAAGTGGCAGGCGGGAGAGAAGACCCAATGGCCTATGGAGCC
	Dasypus_novemcinctus   GGCATCATGAGCTCAGAAGAAATGGCGGGGGGCAGAGGAGGCCCCATGGCCTATGGAGCC
	Choloepus_hoffmanni    GACATCATGAGCTCAGAAGAAATGGTG---------------------------------
	Orycteropus_afer       GGCATCACGAGCTCAGAAGAAATGGCAGGACGCAGAGGAGGCCCAATGGCCTATGGAGCT
	Loxodonta_africana     GGCATCATGAGCTCAGAAGAAATAGCG?????????????????????????????????
	Echinops_telfairi      GGCATCATGAGCTCAGAAGAAATGGCTGGAGGCCGAGGTGGTCCCATGGCCTATGGAGCA
	Chrysochloris_asiatica GGCATCATGAGCTCAGAAGAAATGGCCGGAGGCAGAGGAGGCCCTATGGCCTTTGGATCT
	Elephantulus_edwardii  GGCATCATGAGCTCAGAAGAAATGGTGGGAGGCAGAGGTGGCCCCATGGCCTATGGAGCA
	Procavia_capensis      GGCATCATGAGCTCA????????????GGGGGCAGAGGAGGCCCCTTGGCCTATGGAGCT
	Trichechus_manatus     GGCTTCATGAGCTCAGAAGAAATGGCGGGAGGCAGAGAAGGCCCCACGGCCTATGGAGCT
	Sus_scrofa             GGCATCCTGAGCTCAGAAGAAATGGCGGGAGGAAGAGGAGGCCCCTTGGCCTATGGAGCC
	Bos_taurus             GGCATCATGAGCTCAGAAGAAATGGGGGGAGGAAGAGGAGACCCCCTGGCCTATGGAGCC
	Callithrix_jacchus     GGCATCATGAGTTCAGAAGAAATGGCAGGAGGGAGAGGAGGCCCAATGGGCTATGGAGCC
	Canis_lupus            GGCATCATGAGCTCAGAAGAAATGGCTGGAGGCAGAGGAAGCCCCATGGCCTATGGAGCC
	Pan_troglodytes        GGCATCATGAGTTCAGAAGAAGTGGCAGGCGGGAGAGAAGACCCAATGGCCTATGGAGCC
	Pongo_abelii           GGCATCATGAGTTCAGAAGAAGTGGCAGGCGGGAGAGGAGACCCAATGGCCTACGGAGCC
	Pan_paniscus           GGCATCATGAGTTCAGAAGAAGTGGCAGGCGGGAGAGAAGACCCAATGGCCTATGGAGCC
	Equus_caballus         GGCATCATGAGCTCAGAGGAAATGGCAGGAGGCAGAGGAGGCCCCATGGCCTATGGAGCC
	Ailuropoda_melanoleuca GGTATCATGAGTTCAGAAGAAATGGCGGGAGGCAGAGGAGGCCCTATGGCCTATGGAGCC
	Oryctolagus_cuniculus  GGCATCCTGAGTTCAGAAGAAATGCCCGGAGAAAGAGGAGGACCCATGGCCTACGGAGCC

	[                      841       851       861       871       881       891       ]
	[                      |         |         |         |         |         |         ]
	Homo_sapiens           ATGTTTCCAGGATTTGGAGGCATGAGGCCCGGCTTTGAGGGAATGCCCCACAACCCAGCT
	Dasypus_novemcinctus   ATGTTCCCAGGATTTGGAGGCATGAGGCCTGGCTTTGGAGGGATGCCCCCCAATCCAGCC
	Choloepus_hoffmanni    ------------------------------------------------------------
	Orycteropus_afer       ATGTTCCCAGGATTCGGAAGCATAAGGCCTGGCTTTGGAGGAATGCCACCCAATCAAGCC
	Loxodonta_africana     ????????????????????????????????????????????????????????????
	Echinops_telfairi      ATGTTTCCAGGATTCGAAGGCATAAGGCCCGGCTTCGGGGGGATGCAGCCTAATCAAGGC
	Chrysochloris_asiatica ATGTTCCCAGGATTTGAAGGCATGAGACCTGGCTTTGGAGGAATGCCCCCCAATCAAGGC
	Elephantulus_edwardii  ATATTTCCAGGATTTGGACGCTTAAGGCCGGGCTTCGGGGGAATGGCCCCCAATCAAGGC
	Procavia_capensis      ATGTTCCCAGGATTTGGCGGCATAAGGTCCAGCTTTGGAGGAATGCGCCCCAATCACGGC
	Trichechus_manatus     GTATTCCCAGGATTTGGAGGCATGAGGTCTGGCTTTGGAGGAATGCCCCACAATCAAGCC
	Sus_scrofa             ATGTTCCCAGGATTTGGAGGCATGAGGCCCAACCTTGGAGGGATGCCCCCCAACTCAGCC
	Bos_taurus             ATATTCCCAGGATTTGGAGGCATGAGGCCCAGGCTTGGAGGGATGCCCCACAACCCAGAC
	Callithrix_jacchus     TTGTTTTCAGGATTTGGAGGCATGAGGCCCAGCTTTGGGGGAATGCCTCACAACCCAGCT
	Canis_lupus            ATGTTCCCAGGATTTGGAGGCATGAGGCCTAACCTTGGAGGGATGCCCCACAATCCAGGC
	Pan_troglodytes        ATGTTTCCAGGATTTGGAGGCATGAGGCCCGGCTTTGAGGGAATGCCCCACAACCCAGCT
	Pongo_abelii           ATGTTTCCAGGATTTGAAGGCATGAAGCCCGGCTTTGAGGGAATGCCCCACAACCCAGCT
	Pan_paniscus           ATGTTTCCAGGATTTGGAGGCATGAGGCCCGGCTTTGAGGGAATGCCCCACAACCCAGCT
	Equus_caballus         ATGTTCCCAGGATTTGGAGGCATGAGGTCCAGCCTTAGAGGGATGCCCCCGAATCCAGCC
	Ailuropoda_melanoleuca ATGTTCCCAGGATTTGGAGGCATGAGGCCTAAACTTGGAGGGATGCCCCACAATCCAGCC
	Oryctolagus_cuniculus  ATGTTCCCAAGATTTGGAGGCATCAGGCACAGCCTTGGCGGAATGCCTCACAACCCGGCC

	[                      901       911       921       931       941       951       ]
	[                      |         |         |         |         |         |         ]
	Homo_sapiens           ATGGGCGGTGACTTCACTCTGGAATTTGACTCCCCAGTGGCTGCCACCAAAGGCCCTGAG
	Dasypus_novemcinctus   ATGGGCGGGGACTTTACCCTGGAATTTGACTCCACAGTCTCTGGAACCAAAGGCCCAGAG
	Choloepus_hoffmanni    ------------------------------------------------------------
	Orycteropus_afer       ATGGGCAGTGACTTTACCCTGGAATTCGACTCCCCAGTCACTACAACCAAAGGCCCTGAG
	Loxodonta_africana     ????????????????????????????????????????????????????????????
	Echinops_telfairi      AAGGGCGGTGACTTCACGCTGGAATTCGACACTCCATTC---GCGACCAAAGGACCTGAG
	Chrysochloris_asiatica AAGGGTGGTGACTTTACCCTGGAATTCGACTCCCCAGTCGCTGCAACCAAAGGTCCTGAG
	Elephantulus_edwardii  AAGGGCGGTGACTTTACACTGGAATTCGACACCCCAGGC---GCAACCAAAGGCCCTGAG
	Procavia_capensis      ATGGGAGGTGACTTTACTCTAGAATTTGACAACCCAGCCGCTGCAACCAAAGGCCCCGAG
	Trichechus_manatus     ATGGGTGGTGACTTTACTCTGGAATTAGACTCCCCGGTCGCTGCAACCAAAGGCCCCGAG
	Sus_scrofa             AAGGGTGGGGACTTTACTCTGGAGTTTGACTCCCCAGCTGCTGGAACCAAAGGCCCCGAG
	Bos_taurus             ATGGGTGGGGACTTTACTCTGGAATTTGACTCCCCAGTCGCTGCAACCAAAGGCCCGGAG
	Callithrix_jacchus     ATGGGCGGTGACTTCACTCTGGAATTTGACTCACCAGTGGCTGCAACCAAAGGCCCCGAG
	Canis_lupus            ATGGGCGGGGACTTTACTCTGGAATTTGACTCCCCAGTCGCGGGGACCAAAGGCCCTGAG
	Pan_troglodytes        ATGGGCGGTGACTTCACTCTGGAATTTGACTCCCCAGTGGCTGCCACCAAAGGCCCTGAG
	Pongo_abelii           ATGGGCGGTGACTTCACTCTGGAATTTGACTCCCCAGTGGCTGCCACCAAAGGTCCTGAG
	Pan_paniscus           ATGGGCGGTGACTTCACTCTGGAATTTGACTCCCCAGTGGCTGCCACCAAAGGCCCTGAG
	Equus_caballus         ATGGGCGGGGACTTTACTCTGGAATTTGACTCTCCAGTCGCTGCAACCAAAGGCCCTGAG
	Ailuropoda_melanoleuca ATGGGTGGGGACTTTACTCTGGAATTTGACTCCCCAGTTGCTGGAACCAAAGGCCCTGAG
	Oryctolagus_cuniculus  ATGGGTGGGGACTTTACTCTGGAGTTTGACTCCCCAGTGGCCGCAACTAAAGGCCCTGAG

	[                      961       971       981       991       1001      1011      ]
	[                      |         |         |         |         |         |         ]
	Homo_sapiens           AACGAAGAAGGAGGTGCACAAGGCTCCCCTATGCCGGAGGCCAACCCAGACAATCTAGAA
	Dasypus_novemcinctus   AAGGGAGAAGGAGGTGCACAAGGCTCCCCCGTGCCAGATGGTAACCCAGCCAACACAGAA
	Choloepus_hoffmanni    ------------------------------------------------------------
	Orycteropus_afer       AAGGGAGAAGGAGGTGCACAAGGCTCCCCTATGCCAGAAACCAACTCTGCCAATCCAGAA
	Loxodonta_africana     ????????????????????????????????????????????????????????????
	Echinops_telfairi      AAGGGGGAAGGAGGTGCCCATGGTGCCCCCATGCCAGAGGCCAACCCAGCCAATGCCGAA
	Chrysochloris_asiatica AAAGGAGAAGGAGGTGCGCAAGGCTCCCCCTTGCCAGAAACCAATTTAGCCAATCCAGAA
	Elephantulus_edwardii  AAGGGAGAAGGAGGCACACAAGAACCCCACAGGCCAGCCGGCAACCCAGCCAACCTGGAG
	Procavia_capensis      AAGGGAGAAGGAGGTGTACATGGCTCGCCCATGCCAGAGGTCAACCCAGCCAATCCCGAA
	Trichechus_manatus     AAGGGAGAAGGAGGTGCACAAGGCTCCCCCATGCCAGAGGCCAACCCAGCCAATCCAGAA
	Sus_scrofa             AAGGGAGAAGGAGGTGCAGAAGGCTCTCCAGTGGCGGAGGCCAACACAGCTGATCCTGAA
	Bos_taurus             AAGGGAGAAGGAGGTGCACAAGACTCCCCTGTGCCAGAGGCCCACCTAGCCGATCCGGAA
	Callithrix_jacchus     AAGGGAGAAGGAGGTGCACAAGGCTCCCCTATGCCGGAGGCCAACCCAGACAATCCAGAA
	Canis_lupus            AAGGGAGAAGGAGGGGCACAAGGCTCCCCCATGCCCGATGTCAACCCAGCCAATCCAGAA
	Pan_troglodytes        AACGAAGAAGGAGGTGCACAAGGCTCCCCTATGCCGGAGGCCAACCCAGACAATCTAGAA
	Pongo_abelii           AATGAAGAAGGAGGTGCACAAGGCTCCCCTATGCCAGAGGCCAACCCAGACAATCCAGAA
	Pan_paniscus           AACGAAGAAGGAGGTGCACAAGGCTCCCCTGTGCCGGAGGCCAACCCAGACAATCTAGAA
	Equus_caballus         AAAGGAGAAGGAGGTCCACAAGGCTCCCCTGCGAAGGAGGCTGACGAGGCCAATCCGGAA
	Ailuropoda_melanoleuca AAGGGAGAAGGAGGTGCACAAGGCTCCCCTACGCCCGATGGCGACCCAGCCAATCTGGAA
	Oryctolagus_cuniculus  AAAGGAGAAGGAGCTGCAGAGGACGCCCCCATGCCGGAAGCCAACCCATCCAATCCAGAA

	[                      1021      1031      1041      1051      1061      1071      ]
	[                      |         |         |         |         |         |         ]
	Homo_sapiens           AACCCAGCTTTCCTTACAGAGCTAGAACCTGCTCCCCACGCAGGGCTCCTTGCTCTCCCT
	Dasypus_novemcinctus   AACCCAGCCCTCCCTGCAGAGGGAGCACCCGCTGCCCATGGAGGGCTTCTTGTGTTCCCT
	Choloepus_hoffmanni    ------------------------------------------------------------
	Orycteropus_afer       AACCCAGCTTCCCTTCCAGAGGTACTACCTGATGCCCACGAAGGGCTTCTTGCTTTCCCT
	Loxodonta_africana     ????????????????????????????????????????????????????????????
	Echinops_telfairi      AACCCAGCCCTCCTTTCAGAGGTAGCGCCCGGTGCTCACGGAGCGCTTCTTGCTTTCCCT
	Chrysochloris_asiatica AACCCAGCTCTTCTTCTAGAGGTATCACCTGGTGCCCATGGAGGGCTTCTTGCATTTCCT
	Elephantulus_edwardii  AACCCAACTCTCCTTACAGAGTTTGCACATGGTGGCCACGCAGGGCTTCTTGCTCCTCCT
	Procavia_capensis      AACCCAGCCCTTCTTACAGAGGTGGCTACAGGTGCCCATGGAGGGCTTCTTGCTCTCCCT
	Trichechus_manatus     AACCCAGCTCTCCTTACAGATGTAGCTGCTGGCACCCACGGAGGGCTTCTTGCTTTCCCT
	Sus_scrofa             AGCCCAGCTCTCTTTTCAGAGGTAGCATCTGGTGTCCTCGGAGGGCTTCTTGCTAATCCA
	Bos_taurus             AGCCCAGCTCTCCTTTCAGAGCTAGCACCTGGTGCCCTAGAAGGGCTTCTTGCTAATCCT
	Callithrix_jacchus     AACCCAGGTGTCTTTCCAGACCTAGAACCTGCTGCCCACGCAGGGCTCCTTGCTCTCCCT
	Canis_lupus            AACCCGGCTCTCCTTACCGAGCTAGCACCTGGTGCCCTAGGAGGGCTTCTCGCTCATCCA
	Pan_troglodytes        AACCCAGCTTTCCTTACAGAGCTAGAACCTGCTCCCCACGCAGGGCTCCTTGCTCTCCCT
	Pongo_abelii           AACCCAGCTTTCCTTACAGAGCTAGAACCTGCTCCCCATGCAGGGCTCCTTGCTCTCCCT
	Pan_paniscus           AACCCAGCTTTCCTTACAGAGCTAGAACCTGCTCCCCACGCAGGGCTCCTTGCTCTCCCT
	Equus_caballus         AACCAGGCTCTCCTTTCAGAGATTGCATCTGGTCCCCTCGGAGGGCTTCTTGCTCTTCCC
	Ailuropoda_melanoleuca AACCCAGATCTCCTTCCAGGGGTAGCACCTGGTGCCCTGGGAGGGCTTCTTGCTCATCCA
	Oryctolagus_cuniculus  AACCCAGCTCTCCTTCAAGAGGTAGCACATGGCGCCCACGCAGGGCTCCTTGCTTTCCCT

	[                      1081      1091      1101      1111      1121      1131      ]
	[                      |         |         |         |         |         |         ]
	Homo_sapiens           AAGGATGACATTCCCGGCCTGCCAAGGAGCCCTTCAGGGAAGATGAAGGGACTCCCCAGC
	Dasypus_novemcinctus   AAAGGCAACATTCTCAGCCTGGCAAAGGGCCCTGCAGGGCAGAGCAGGGGACCCCCCAGG
	Choloepus_hoffmanni    ------------------------------------------------------------
	Orycteropus_afer       AAGGGGCACATTCCCAGCCTGGCCAGGGGCCCTGCAGGGCAG---------------AGG
	Loxodonta_africana     ????????????????????????????????????????????????????????????
	Echinops_telfairi      AAGGGCCTCTTCCCCAGCCTGGCCAGAGGCCCTGCAGGGCAGAGCCGAGGACCCCTCAGG
	Chrysochloris_asiatica AAAGGCAACATTCCCAGCCTGGCAAGGGGCCCTGCAGGGCAGAGCAGGGGACACTTTGGG
	Elephantulus_edwardii  AAAGGCAACATTTTCGGTGTAGCTAAGGGCCCTGCAGGGCATAGCTGGGGAAGCCTCAGG
	Procavia_capensis      AAGGACAACATTCTCAACTTGGCAAAGGGCCCTGCAGGGCAAAGCAGTGGACCCCCCAGG
	Trichechus_manatus     AAGGGCAACATTCCCAGCTTGGCAAGGGGCCCTGCAGGGCAGAGCAGAGGACCCCCCAGG
	Sus_scrofa             AAGGGCAAAATTCCCAACCTGGCAAGAGGCCCTGCAGGGCGGAGCAGGGGACCCCCCGGG
	Bos_taurus             GAGGGCAATATTCCCAACCTGGCAAGGGGCCCTGCAGGGCGCAGCAGGGGATTCCTTAGG
	Callithrix_jacchus     AAGGATGATGTTTCCAGCCTGCCAAGAAGCCCTTCAGGGAAGAGGAAGGGAGCCCTCGGC
	Canis_lupus            AAGGACAATGATCCCAGCCTGGCAAGAGGCCCTGCAGGGCAGAGCGGGGGACCCCCCAGG
	Pan_troglodytes        AAGGATGACATTCCCGGCCTGCCAAGGAGCCCTTCAGGGAAGATGAAGGGACTCCCCAGC
	Pongo_abelii           AAGGATGACATTCCCGGCCTGCCAAGGAGCCCTTCAGGGAAGATGAAGGGACACCCCAGC
	Pan_paniscus           AAGGATGACATTCCCGGCCTGCCAAGGAGCCCTTCAGGGAAGATGAAGGGACTCCCCAGC
	Equus_caballus         AAAGGCAGTGTTCCCAACCTGGCAAGGGGCCCTGCCGGGCAGAGCAGGGGACCCCCCAGG
	Ailuropoda_melanoleuca GAGGACGATGAACCCGGCCTGGCAAGAGGCCCTGCGGGGCAGAGTGGGGGACCCCCCAGG
	Oryctolagus_cuniculus  AAGGACAACATTCCTGGCATGGCAAGGGGCCCAGCAGGGAAGAAAATGGGAGTCCCCAGA

	[                      1141      1151      1161      1171      1181      1191      ]
	[                      |         |         |         |         |         |         ]
	Homo_sapiens           ---GTCACCCCAGCAGCTGCTGACCCACTGATGACCCCTGAATTAGCTGATGTTTATAGG
	Dasypus_novemcinctus   ---GTCACCCCAGCAGCTGCTGACCCACTGATGACCCCTGGATTAGCTGACGCTTATGGG
	Choloepus_hoffmanni    ------------------------------------------------------------
	Orycteropus_afer       ---GTCCCTCCAGCAGCTGCTGACCCACTAGTGACCCCTGGATCAGCTGATGCTTATAAG
	Loxodonta_africana     ---?????????????????????????????????????????????????????????
	Echinops_telfairi      ---GTCACTCCAGAAGTTGCTGACCCCATGGTAACCCCAGGATTAGCTGATGTTTATGGG
	Chrysochloris_asiatica ---GTCACTCCAGCAGCTGCTGACCCACTGGTGACCCCCGGATTAGCTGATGCTTATGAG
	Elephantulus_edwardii  ---GTCACTCCA------GCTGACCCACTGGCGACTCCTGGTTTAGCTGATCTTTATGAG
	Procavia_capensis      ---GTCACTCCAACAACTACTGACCCACTGGTGACCCCCGGATTAGATGATGCTTATGAG
	Trichechus_manatus     ---GTCACTCCCGCAACCGCTGACCCACTGGTGACCCCCGGATTAGCTGAGATTTACGGA
	Sus_scrofa             ---GTGACCCCAGCAGATGCTGACCCACTGATGACCCCCGGATTAGCTGATGCTTATGAG
	Bos_taurus             GGAGTCACCCCAGCAGCTGCCGACCCACTGATGACCCCTGGATTAGCTGAGGTTTATGAG
	Callithrix_jacchus     ---TTCACTCCAGCAGCTGCTGACCCAATGATGACCCCTGAATTAGCTGATGTTTATGGG
	Canis_lupus            ---GTCACCCCGGCAGACGCTGACCCACTGATGACCCCTGAATTAGCTGATATTTATGAG
	Pan_troglodytes        ---GTCACCCCAGCAGCTGCTGACCCACTGATGACCCCTGAATTAGCTGATGTTTATAGG
	Pongo_abelii           ---GTCACCCCAGCAGCTGCTGACCCACTGATGACCCCTGAATTAGCTGATGTTTATAGG
	Pan_paniscus           ---GTCACCCCAGCAGCTGCTGACCCACTGATGACCCCTGAATTAGCTGATGTTTATAGG
	Equus_caballus         ---GTCACCCCAGCAGCTGCTGACCCACTAATGACACCTGGACTAGCTGAGGCTTACGAG
	Ailuropoda_melanoleuca ---GTCACCCCAGCAGACGCTGACCCACTGATGACCCCTGGATTAGCTGATATTTATGAG
	Oryctolagus_cuniculus  ---GTCACCCCTTCAGATGCTGACCCACTGGCAACCCCTGAATTAGCTGAGGTTTATGAT

	[                      1201      1211      1221      1231      1241      1251      ]
	[                      |         |         |         |         |         |         ]
	Homo_sapiens           ACCTACGATGCTGACATGACCACATCCGTGGATTTCCAGGAAGAAGCAACCATGGATACC
	Dasypus_novemcinctus   ACCTACATTGCTGGCGTGACCACACCACTGGATGTCCCAGAAGAGTCGACCACAGATACC
	Choloepus_hoffmanni    ------------------------------------CAAGAAGATGTGACCACAGATTCC
	Orycteropus_afer       GCCTACAGCGCTGACATGACCACAACCATGGATCTCCAGGGAGAAGCCACCATGGATACC
	Loxodonta_africana     ????????????????????????????????????????????????????????????
	Echinops_telfairi      ACCTACGGTGCTGACATGACCACACCCCTAGGTCTCCAGGGAGAAGGCACTACAGATCCC
	Chrysochloris_asiatica ACCTATGGTGCTGATGTGACTACACCCCTGGGTCTGCAGGGAGAAACGACCATGGATACC
	Elephantulus_edwardii  ACCTATGGTCCTGATGCAACCACACCCCCAGGTTTCCAGGATGAAACCACCACAGATTCC
	Procavia_capensis      ACCTATGCTGCTGACTTGACCACACCCCTGAATCTCCAGGAAGGGTCCACTACTGATATC
	Trichechus_manatus     ACCTACAGTGCTGACATGACCACACCCCTAGGTCTCCAGGAAGAAGCCACTACTGATACC
	Sus_scrofa             ACCTACGGTGCTGATGAGACCACAACTCTGGGTCTCCAGGAAGAAATGACCATGGATTCC
	Bos_taurus             ACCTACGGTGCTGATGAGACCACAACTCTGGGTCTCCAGGAAGAAACGACTGTGGACTCC
	Callithrix_jacchus     ACCTATGGTGCTGACATGACCACATCCGTGGATTTCCAGGAAGAAACAACCATGGATACC
	Canis_lupus            ACCTACGGTGCTGATGTGACCACACCCCTG---------GAAGAAACGCCCACGGATACC
	Pan_troglodytes        ACCTACGATGCTGACATGACCACATCCGTGGATTTCCAGGAAGAAGCAACCATGGATACC
	Pongo_abelii           ACCTACGATGCTGACATGACCACATCCGTGGATTTCCAGGAAGAAGCAACCATGGATACC
	Pan_paniscus           ACCTACGATGCTGACATGACCACATCCGTGGATTTCCAGGAAGAAGCAACCATGGATACC
	Equus_caballus         ACCTACGGTGCTGATGTGACCACACCGCTGGATTTCGAGGAAGAAACGACCACAGATACC
	Ailuropoda_melanoleuca ACCTACGGTGCTGATGTGACCACTCCCCTG---------GAAGAAACGCCCACAGATACC
	Oryctolagus_cuniculus  ATCTATGGTCCAGATGTGACCACACCCCTGGGTACCCAGGAAGAAACAACCACGGATACC

	[                      1261      1271      1281      1291      1301      1311      ]
	[                      |         |         |         |         |         |         ]
	Homo_sapiens           ACGATGGCCCCAAACTCTCTGCAAACATCCATGCCAGGAAACAAAGCCCAGGAGCCCGAG
	Dasypus_novemcinctus   ACAATGACCCCAGACACTGAGCAAACCTCGATGCCAGGAAACAAGGTCCAGCAGCCCGGG
	Choloepus_hoffmanni    ACAGGGACCCCAGACACTGAGCAAACATCAATGCTGGTAAACAAGGTCCAGCAGCCCAGG
	Orycteropus_afer       ACAGCAACCGCAGACATTCAACAAACATCGATGCCAGGAAACAAGGCCCAGCGGCTCCAG
	Loxodonta_africana     ????????????????????????????????????????????????????????????
	Echinops_telfairi      ACCATGACCCCAGACGTTTCTCAAACATCGGCGCAGGGCAACAAGGCTGAGCAGCCCCCG
	Chrysochloris_asiatica ACAATGACCCCAGACACTCAGCAAACATCGATGCAGGGAAACAAGGCCCAGCAACCCCAG
	Elephantulus_edwardii  ACAGTGACCCCAGACACTGCACAAACATCTATGCCAGTAAACAAGGGCCAACAGCCCCAG
	Procavia_capensis      ACAGCAACTCCAGACACTCAGGAAACATCAATGCCAGGAAACAGGGGCCAGCAGCCCCAG
	Trichechus_manatus     ACAGCGACCCCAGACACTCAGCAAACATCAATGCCAGGAAACAAGGCCCAGCAGCCCCAG
	Sus_scrofa             ACAGCGACCCCATACAGTGAGCATACATCAATGCCAGGCAACAAAGCCCAGCAGCCCCAG
	Bos_taurus             ACAGCGACCCCTGACACTCAGCACACACTGATGCCAAGAAACAAGGCCCAGCAGCCCCAA
	Callithrix_jacchus     ACAATGGCCCCAAATTCTCTGCAAACATCCATGTCAGGAAACAAAGCCCAGGAGCCCGAA
	Canis_lupus            ACAGTGATCCCAGACACTCAGCAAACATTGATGCCAGAAAACAAGGCCCAGCAGCCCCAG
	Pan_troglodytes        ACGATGGCCCCAAACTCTCTGCAAACATCCATGCCAGGAAACAAAGCCCAGGAGCCCGAG
	Pongo_abelii           ACGATGGCCCCAAACTCTCTGCAAACATCCATGCCAGGAAACAAAGCCCAGGAGCCCGAG
	Pan_paniscus           ACGATGGCCCCAAACTCTCTGCAAACATCCATGCCAGGAAACAAAGCCCAGGAGCCCGAG
	Equus_caballus         ACAGTGACCCCAGAGAGTCCTCAGACATCGATGCCAGGAAACGAGGCAGAGCAGCCCCAG
	Ailuropoda_melanoleuca ACAGCGGTCCCAGACACTCAGCAAACATTGATGCCAGAAAGCAAGGCTCAGCAGCCCCAG
	Oryctolagus_cuniculus  ACCATGACCCCAGACACTCAGGAAACATCCATACCGGGAAACAAAGATCAGCACTCCCAG

	[                      1321      1331      1341      1351   ]
	[                      |         |         |         |   ]
	Homo_sapiens           ATGATGCATGACGCATGGCATTTCCAAGAGCCC
	Dasypus_novemcinctus   GTTATGCACCACATGTGGCATTTCCAAGAGCCC
	Choloepus_hoffmanni    GTTATGCAGCATGGGTGGCATTTCCAAGAGCCC
	Orycteropus_afer       ATTGTACACAATGCTTGGCATTTCCAAGAACCC
	Loxodonta_africana     ?????????????????????????????????
	Echinops_telfairi      AATATGCACAAGGGGTGGCATTTCCAAGAGCCC
	Chrysochloris_asiatica ATTATGCACAATGCTTGGCCTTTCCAAGAGCCC
	Elephantulus_edwardii  ATTATGCACAATGCGTGGCATTTCCAAGAGCCC
	Procavia_capensis      ATGATGCACGATGCGTGGCATTTCCAAGAGCCC
	Trichechus_manatus     GTTATGCATGATGCGTGGCATTTCCAAGAGCCC
	Sus_scrofa             ATTAAGCGTGATGCGTGGCGTTTCCAAGAGCCC
	Bos_taurus             ATCAAGCATGATGCATGGCATTTCCAAGAGCCC
	Callithrix_jacchus     ATGATGCATGACGCTTGGCATTTCCAAGAGCCC
	Canis_lupus            ATTATGCATGACGGGTGGCATTTCCAAGAGCCC
	Pan_troglodytes        ATGATGCATGACGCATGGCATTTCCAAGAGCCC
	Pongo_abelii           ATGATGCATGACGCGTGGCATTTCCAAGAGCCC
	Pan_paniscus           ATGATGCATGACGCATGGCATTTCCAAGAGCCC
	Equus_caballus         ATGGTGCATGATGCGTGGCGTTTCCAAGAGCCC
	Ailuropoda_melanoleuca ATCATGCACGATGTGTGGCATTTCAAAGAGCCC
	Oryctolagus_cuniculus  ATGATGCACAATGCGTGGCGTTTCCAAGAGCCC

;
End;

[Ensembl coordinates and accession numbers as follows: 
Homo sapiens: NM_016519
Dasypus novemcinctus: AAGV03237582
Choloepus hoffmanni: Trace 1336370099 (exon 2) ABVD01066984 (exons 3-5);  TI 1338793682 (5' end of exon 6); 
	TI1368206053 (3' end of exon 6); ABVD01066985 (exons 7, 10-12); ABVD01066986 (partial exon 13)
Orycteropus afer: ALYB01124783 
Loxodonta africana: AAGU03054364 (exons 2-7, 10-12);  AAGU03054363 (partial exon 13)
Echinops telfairi: AAIY02097297  (exons 1, 2); AAIY02097298 (exons 3-7, 10-13); 
Chrysochloris asiatica: AMDV01278743 
Elephantulus edwarii: AMGZ01205754 (exons 1-3); AMGZ01205755 (exons 4-13)
Procavia capensis: ABRQ01419217 (exons 1-3); ABRQ01419218 (exons 4-6); ABRQ01419219 (exons 7, 10-12); ABRQ01419220 (exon 13)
Trichechus manatus: AHIN01095758 (exons 1, 2);  AHIN01095757 (exons 3-7, 10-13)
Sus scrofa: NM_214037
Bos taurus: Ensembl 68
Callithrix jacchus: Ensembl 68
Canis lupus: XM_539304
Pan troglodytes: XM_001160377
Pongo abelii: XM_002814835
Pan paniscus: XM_003808992
Equus caballus: Ensembl 68
Ailuropoda melanoleuca: Ensembl 68
Oryctolagus cuniculus: Ensembl 68]
