# Supplementary material for: Molecular decay of enamel matrix protein genes in turtles and other edentulous amniotes
Source: BMC Evol Biol. 2013 Jan 23;13:20. doi: 10.1186/1471-2148-13-20 (PMC3562159; doi:10.1186/1471-2148-13-20)
Supplement: Additional file 7 — Nexus alignment of AMEL exon sequences in nexus format for two crocodylians, two testudines, and five birds. The start and stop codons in crocodylians occur at positions 69–71 (exon 1) and 731–733 (exon 5), respectively. A putative one-bp frameshift deletion that is shared by all five birds species occurs at position 242 in exon 4. [file 1471-2148-13-20-S7.nex]

#NEXUS

Begin DATA;
	Dimensions ntax=31 nchar=909;
	Format datatype=NUCLEOTIDE interleave gap=-;
	Matrix
	[                                1         11        21        31        41        51        ]
	[                                |         |         |         |         |         |         ]
	Paleosuchus_palpebrosus_mRNA     TAG-----------AGAATTTAGCTGGAGTACTTCTA-C----AGGTACTATATTTC--G
	Alligator_mississippiensis_Exon1 TAGTATTAACCAAAACAATATTTTTTCCCTTTTTTTT-C----AGGTACTATATTTC--A
	Pelodiscus_sinensis_Exon1        CAGAACTAACCAGGACAAAAATCTTTCCTTTCACATTTC----AGATACTGTA---C-AG
	Chrysemys_picta_Exon1            TAGAACTAACCGGTGCAAAACACTTTCCCTTCACATTTC----AGATACCGTA---C-AT
	Anas_platyrhynchos_Exon1         TAATGGCAACCAAA-GCAGTATTTTCCCCTCTTACTT-C----AGATACTGTAATTT--A
	Gallus_gallus_Exon1              TAAAGCTAACGCAAAGAAGTACTTTCTCCTCTTACTT-C----AGATACTGTAATTA--T
	Melagris_gallopavo_Exon1         TAAAGCTAACACAAAGAAGTACTTTCTCCTCTTACCT-C----AGATACTGTAATTA--T
	Melopsittacus_undulatus_Exon1    TAATGATAGACAAA-GCAGTATTTGC----TTTACTT-CTTATAGATA--GCAACTTTTA
	Alligator_mississippiensis_Exon2 ------------------------------------------------------------
	'Anas_platyrhynchos-Exon2'       ------------------------------------------------------------
	Gallus_gallus_Exon2              ------------------------------------------------------------
	Melagris_gallopavo_Exon2         ------------------------------------------------------------
	Taeniopygia_guttata_Exon2        ------------------------------------------------------------
	Melopsittacus_undulatus_Exon2    ------------------------------------------------------------
	Alligator_mississippiensis_Exon3 ------------------------------------------------------------
	Pelodiscus_sinensis_Exon3        ------------------------------------------------------------
	Anas_platyrhynchos_Exon3         ------------------------------------------------------------
	Gallus_gallus_Exon3              ------------------------------------------------------------
	Melagris_gallopavo_Exon3         ------------------------------------------------------------
	Taeniopygia_guttata_Exon3        ------------------------------------------------------------
	Melopsittacus_undulatus_Exon3    ------------------------------------------------------------
	Alligator_mississippiensis_Exon4 ------------------------------------------------------------
	Pelodiscus_sinensis_Exon4        ------------------------------------------------------------
	Anas_platyrhynchos_Exon4         ------------------------------------------------------------
	Gallus_gallus_Exon4              ------------------------------------------------------------
	Melagris_gallopavo_Exon4         ------------------------------------------------------------
	Taeniopygia_guttata_Exon4        ------------------------------------------------------------
	Melopsittacus_undulatus_Exon4    ------------------------------------------------------------
	Alligator_mississippiensis_Exon5 ------------------------------------------------------------
	Pelodiscus_sinensis_Exon5        ------------------------------------------------------------
	Chrysemys_picta_Exon5            ------------------------------------------------------------

	[                                61        71        81        91        101       111       ]
	[                                |         |         |         |         |         |         ]
	Paleosuchus_palpebrosus_mRNA     AGAAAG--ATGGAGGG----CTGGATGTTGATCACTTGCCTACT-AGGTGCAACATTTGC
	Alligator_mississippiensis_Exon1 AGAAAG--ATGGAGGG----CTGGATGTTGATCACTTGCCTACT-AGGTGCAACATTTGC
	Pelodiscus_sinensis_Exon1        AGAACA--ATGGAGAG----CTGAATCTTGGACACTTGTCTTCT-AGTTGCAACATTTGC
	Chrysemys_picta_Exon1            TGAAAAAGATGGAGGA----TTGCATCTTGGTCACTTGCCTCTT--CGTGCAACATTTGC
	Anas_platyrhynchos_Exon1         AGA--------GA-------CCACTTA-------CTTGCCTCCC-AGGTGCACCATTTGC
	Gallus_gallus_Exon1              AGAACG--ATGGAGGACAGACTATTTATTGACTGCTTGCCTCCT-AGGAGCACTGTTTGC
	Melagris_gallopavo_Exon1         AGAAAG--ATGAAGGGCAGACTACTTATTGACTGCTTGCCTCCA-AGGAGCACTGTTTGC
	Melopsittacus_undulatus_Exon1    AGAAAG--ATGGAGGGCTGGATCTTTACAA----GTTGCCTCCCTATGTGGAACATTTGC
	Alligator_mississippiensis_Exon2 ------------------------------------------------------------
	'Anas_platyrhynchos-Exon2'       ------------------------------------------------------------
	Gallus_gallus_Exon2              ------------------------------------------------------------
	Melagris_gallopavo_Exon2         ------------------------------------------------------------
	Taeniopygia_guttata_Exon2        ------------------------------------------------------------
	Melopsittacus_undulatus_Exon2    ------------------------------------------------------------
	Alligator_mississippiensis_Exon3 ------------------------------------------------------------
	Pelodiscus_sinensis_Exon3        ------------------------------------------------------------
	Anas_platyrhynchos_Exon3         ------------------------------------------------------------
	Gallus_gallus_Exon3              ------------------------------------------------------------
	Melagris_gallopavo_Exon3         ------------------------------------------------------------
	Taeniopygia_guttata_Exon3        ------------------------------------------------------------
	Melopsittacus_undulatus_Exon3    ------------------------------------------------------------
	Alligator_mississippiensis_Exon4 ------------------------------------------------------------
	Pelodiscus_sinensis_Exon4        ------------------------------------------------------------
	Anas_platyrhynchos_Exon4         ------------------------------------------------------------
	Gallus_gallus_Exon4              ------------------------------------------------------------
	Melagris_gallopavo_Exon4         ------------------------------------------------------------
	Taeniopygia_guttata_Exon4        ------------------------------------------------------------
	Melopsittacus_undulatus_Exon4    ------------------------------------------------------------
	Alligator_mississippiensis_Exon5 ------------------------------------------------------------
	Pelodiscus_sinensis_Exon5        ------------------------------------------------------------
	Chrysemys_picta_Exon5            ------------------------------------------------------------

	[                                121       131       141       151       161       171       ]
	[                                |         |         |         |         |         |         ]
	Paleosuchus_palpebrosus_mRNA     TATACCATTGCCTCCCCATCCACATCATCCT-GGTTAT-GTCAACTTCAGTTATGAGGTG
	Alligator_mississippiensis_Exon1 TATACCA-----------------------------------------------------
	Pelodiscus_sinensis_Exon1        T----CA-----------------------------------------------------
	Chrysemys_picta_Exon1            TGTACTA-----------------------------------------------------
	Anas_platyrhynchos_Exon1         TATGCCA-----------------------------------------------------
	Gallus_gallus_Exon1              TATGCCA-----------------------------------------------------
	Melagris_gallopavo_Exon1         TATGCCA-----------------------------------------------------
	Melopsittacus_undulatus_Exon1    TATATCA-----------------------------------------------------
	Alligator_mississippiensis_Exon2 -------GTGCCTCCCCATCCACATCATCCT-GGTTAT-GTCAACTTCAGTTATGAG---
	'Anas_platyrhynchos-Exon2'       -------CTACGC-ACCATCCACATATCCCTTGGTTTT-ATCAACTTCAGCT--GAG---
	Gallus_gallus_Exon2              -------CCCCCT-CCTATCTAACACACCCT-GGTTTC-ATCAACTTGAGTT--GAG---
	Melagris_gallopavo_Exon2         -------CCCCCT-CCTATCTAACACATTCT-GGTTTC-ATCAACTTCAACT--GAG---
	Taeniopygia_guttata_Exon2        -------CTACC--ACCATCCAACACAACCT-GGTTTT-ATCAATTTCAGCTACAAT---
	Melopsittacus_undulatus_Exon2    -------TTACCC-CTCATCCATCACATCCT-GGTTTTTATCAACTTCAGCTAGGAG---
	Alligator_mississippiensis_Exon3 ---------------------------------------------------------GTG
	Pelodiscus_sinensis_Exon3        ---------------------------------------------------------GTG
	Anas_platyrhynchos_Exon3         ---------------------------------------------------------GTA
	Gallus_gallus_Exon3              ---------------------------------------------------------GCA
	Melagris_gallopavo_Exon3         ---------------------------------------------------------GTA
	Taeniopygia_guttata_Exon3        ---------------------------------------------------------GTA
	Melopsittacus_undulatus_Exon3    ---------------------------------------------------------GTA
	Alligator_mississippiensis_Exon4 ------------------------------------------------------------
	Pelodiscus_sinensis_Exon4        ------------------------------------------------------------
	Anas_platyrhynchos_Exon4         ------------------------------------------------------------
	Gallus_gallus_Exon4              ------------------------------------------------------------
	Melagris_gallopavo_Exon4         ------------------------------------------------------------
	Taeniopygia_guttata_Exon4        ------------------------------------------------------------
	Melopsittacus_undulatus_Exon4    ------------------------------------------------------------
	Alligator_mississippiensis_Exon5 ------------------------------------------------------------
	Pelodiscus_sinensis_Exon5        ------------------------------------------------------------
	Chrysemys_picta_Exon5            ------------------------------------------------------------

	[                                181       191       201       211       221       231       ]
	[                                |         |         |         |         |         |         ]
	Paleosuchus_palpebrosus_mRNA     -TTAACACCTTTGAAATGGTACCAGAGCCTGATGAGACAACCGTATTCATCCTATGGGTA
	Alligator_mississippiensis_Exon1 ------------------------------------------------------------
	Pelodiscus_sinensis_Exon1        ------------------------------------------------------------
	Chrysemys_picta_Exon1            ------------------------------------------------------------
	Anas_platyrhynchos_Exon1         ------------------------------------------------------------
	Gallus_gallus_Exon1              ------------------------------------------------------------
	Melagris_gallopavo_Exon1         ------------------------------------------------------------
	Melopsittacus_undulatus_Exon1    ------------------------------------------------------------
	Alligator_mississippiensis_Exon2 ------------------------------------------------------------
	'Anas_platyrhynchos-Exon2'       ------------------------------------------------------------
	Gallus_gallus_Exon2              ------------------------------------------------------------
	Melagris_gallopavo_Exon2         ------------------------------------------------------------
	Taeniopygia_guttata_Exon2        ------------------------------------------------------------
	Melopsittacus_undulatus_Exon2    ------------------------------------------------------------
	Alligator_mississippiensis_Exon3 -TTAACACCTTTGAAATGGTACCAGAGCCTGATGAGACAACCG-----------------
	Pelodiscus_sinensis_Exon3        -TTAACACTTTTGAAATGGTTCGAAAA-TTGATGAGACAACAG-----------------
	Anas_platyrhynchos_Exon3         TTCAACACCTTTGAAATGTTACCAGAGCCCGAGGAGACCCCAG-----------------
	Gallus_gallus_Exon3              -CAAACACCTTTGAAAAGGCATCAGAGCATGATGACACCCCAG-----------------
	Melagris_gallopavo_Exon3         -CTAACACCTTTGAAAAGGCATCAGAGCATGACGACACCCCAG-----------------
	Taeniopygia_guttata_Exon3        -GTAACACCTCTGAAATGCTAGCAGAGCCTGGTGAGACCTGAG-----------------
	Melopsittacus_undulatus_Exon3    -TCAACATCTTTGAAACTGTACCAGAGACTGATGAGACCCCAG-----------------
	Alligator_mississippiensis_Exon4 -------------------------------------------TATTCATCCTATGGGTA
	Pelodiscus_sinensis_Exon4        -------------------------------------------AATTC-TCTTATGGCTA
	Anas_platyrhynchos_Exon4         -------------------------------------------TATCTATCCTGTGGTTA
	Gallus_gallus_Exon4              -------------------------------------------TTCCCATTTAATGGTTA
	Melagris_gallopavo_Exon4         -------------------------------------------TTCCCATCTCGTGGTTA
	Taeniopygia_guttata_Exon4        -------------------------------------------CATTCATCCAATGGCTA
	Melopsittacus_undulatus_Exon4    -------------------------------------------CATGCATCCTATGGCTA
	Alligator_mississippiensis_Exon5 ------------------------------------------------------------
	Pelodiscus_sinensis_Exon5        ------------------------------------------------------------
	Chrysemys_picta_Exon5            ------------------------------------------------------------

	[                                241       251       261       271       281       291       ]
	[                                |         |         |         |         |         |         ]
	Paleosuchus_palpebrosus_mRNA     TGAACCAATGGGAGGATGGC---TACACCAGCCAATGTTACCAATAGCCCAACAGCA---
	Alligator_mississippiensis_Exon1 ------------------------------------------------------------
	Pelodiscus_sinensis_Exon1        ------------------------------------------------------------
	Chrysemys_picta_Exon1            ------------------------------------------------------------
	Anas_platyrhynchos_Exon1         ------------------------------------------------------------
	Gallus_gallus_Exon1              ------------------------------------------------------------
	Melagris_gallopavo_Exon1         ------------------------------------------------------------
	Melopsittacus_undulatus_Exon1    ------------------------------------------------------------
	Alligator_mississippiensis_Exon2 ------------------------------------------------------------
	'Anas_platyrhynchos-Exon2'       ------------------------------------------------------------
	Gallus_gallus_Exon2              ------------------------------------------------------------
	Melagris_gallopavo_Exon2         ------------------------------------------------------------
	Taeniopygia_guttata_Exon2        ------------------------------------------------------------
	Melopsittacus_undulatus_Exon2    ------------------------------------------------------------
	Alligator_mississippiensis_Exon3 ------------------------------------------------------------
	Pelodiscus_sinensis_Exon3        ------------------------------------------------------------
	Anas_platyrhynchos_Exon3         ------------------------------------------------------------
	Gallus_gallus_Exon3              ------------------------------------------------------------
	Melagris_gallopavo_Exon3         ------------------------------------------------------------
	Taeniopygia_guttata_Exon3        ------------------------------------------------------------
	Melopsittacus_undulatus_Exon3    ------------------------------------------------------------
	Alligator_mississippiensis_Exon4 TGAACCAATGGGAGGATGGCTAC---ACCAGCCAATGTTACCAATAGCCCAACAGCA---
	Pelodiscus_sinensis_Exon4        TGAGCCAATGGGAGGATTGCTAC---ACCA-CCAA-GTAACCACTACCAAGTGCACAACC
	Anas_platyrhynchos_Exon4         T-GATTACAAGGGAGCTGGCTACAACATCAACCCCTGTTAC--------TATCAACA---
	Gallus_gallus_Exon4              C-AACTAGACAGAAGCTGACAAGAACACCAACCA--GTTAC--------AAGCAACA---
	Melagris_gallopavo_Exon4         T-GATTAGACAGAAGCTGCCAAGAACACCAACCACTGTTAC--------TAGCAACA---
	Taeniopygia_guttata_Exon4        C-GATTCAAGAGCTGCTGGCTGCACTGCCAACC--------------------AACA---
	Melopsittacus_undulatus_Exon4    A-AATTCAATGGCAGCTAGCTACACTACCAGCCAATACTGCCATCAGTCCAGTAACA---
	Alligator_mississippiensis_Exon5 ------------------------------------------------------------
	Pelodiscus_sinensis_Exon5        ------------------------------------------------------------
	Chrysemys_picta_Exon5            ------------------------------------------------------------

	[                                301       311       321       331       341       351       ]
	[                                |         |         |         |         |         |         ]
	Paleosuchus_palpebrosus_mRNA     TCCACCC--ATCCAGACTCTCACACCTCACCACCAGATCCCCTTCCTGTCACCCCAGCAC
	Alligator_mississippiensis_Exon1 ------------------------------------------------------------
	Pelodiscus_sinensis_Exon1        ------------------------------------------------------------
	Chrysemys_picta_Exon1            ------------------------------------------------------------
	Anas_platyrhynchos_Exon1         ------------------------------------------------------------
	Gallus_gallus_Exon1              ------------------------------------------------------------
	Melagris_gallopavo_Exon1         ------------------------------------------------------------
	Melopsittacus_undulatus_Exon1    ------------------------------------------------------------
	Alligator_mississippiensis_Exon2 ------------------------------------------------------------
	'Anas_platyrhynchos-Exon2'       ------------------------------------------------------------
	Gallus_gallus_Exon2              ------------------------------------------------------------
	Melagris_gallopavo_Exon2         ------------------------------------------------------------
	Taeniopygia_guttata_Exon2        ------------------------------------------------------------
	Melopsittacus_undulatus_Exon2    ------------------------------------------------------------
	Alligator_mississippiensis_Exon3 ------------------------------------------------------------
	Pelodiscus_sinensis_Exon3        ------------------------------------------------------------
	Anas_platyrhynchos_Exon3         ------------------------------------------------------------
	Gallus_gallus_Exon3              ------------------------------------------------------------
	Melagris_gallopavo_Exon3         ------------------------------------------------------------
	Taeniopygia_guttata_Exon3        ------------------------------------------------------------
	Melopsittacus_undulatus_Exon3    ------------------------------------------------------------
	Alligator_mississippiensis_Exon4 TCCACCC--ATCCAGACTCTCACACCTCACCACCAGATCCCCTTCCTGTCACCCCAGCAT
	Pelodiscus_sinensis_Exon4        TACCCCCTAATCCACCATATAACACCTCTCCACCAGATACCCTTACTCACACCCCAGCAT
	Anas_platyrhynchos_Exon4         TCTACAA--ATGCAGAGCCCACCGCTACTCCAACCCACACCCTTGGTGGCACTCCAGCAC
	Gallus_gallus_Exon4              TCTACAA--ATGGAGAGCTTACTATCACCCCAGCACACCCCCTTGGTGGCACTCCAGCAC
	Melagris_gallopavo_Exon4         TCCACAA--ATGGAGAGCTTATTATCACCCCAGCACACCCTATTGGTGGCACTCCAGC-C
	Taeniopygia_guttata_Exon4        GCCACAG--ATGCAGAGCCTACCACCTCTCCAACACAGACTGATGATGGCCCTCCAGCAG
	Melopsittacus_undulatus_Exon4    TCCACAA--ATGCAGAGCCTACCATCACTCCAACACACACTCTTGGTGGCACTCCAGCAC
	Alligator_mississippiensis_Exon5 ------------------------------------------------------------
	Pelodiscus_sinensis_Exon5        ------------------------------------------------------------
	Chrysemys_picta_Exon5            ------------------------------------------------------------

	[                                361       371       381       391       401       411       ]
	[                                |         |         |         |         |         |         ]
	Paleosuchus_palpebrosus_mRNA     CCACTGATGCAAATGCCAGGTCCACATCAAATGATGCCTATACCACAGCAACAACCAAGC
	Alligator_mississippiensis_Exon1 ------------------------------------------------------------
	Pelodiscus_sinensis_Exon1        ------------------------------------------------------------
	Chrysemys_picta_Exon1            ------------------------------------------------------------
	Anas_platyrhynchos_Exon1         ------------------------------------------------------------
	Gallus_gallus_Exon1              ------------------------------------------------------------
	Melagris_gallopavo_Exon1         ------------------------------------------------------------
	Melopsittacus_undulatus_Exon1    ------------------------------------------------------------
	Alligator_mississippiensis_Exon2 ------------------------------------------------------------
	'Anas_platyrhynchos-Exon2'       ------------------------------------------------------------
	Gallus_gallus_Exon2              ------------------------------------------------------------
	Melagris_gallopavo_Exon2         ------------------------------------------------------------
	Taeniopygia_guttata_Exon2        ------------------------------------------------------------
	Melopsittacus_undulatus_Exon2    ------------------------------------------------------------
	Alligator_mississippiensis_Exon3 ------------------------------------------------------------
	Pelodiscus_sinensis_Exon3        ------------------------------------------------------------
	Anas_platyrhynchos_Exon3         ------------------------------------------------------------
	Gallus_gallus_Exon3              ------------------------------------------------------------
	Melagris_gallopavo_Exon3         ------------------------------------------------------------
	Taeniopygia_guttata_Exon3        ------------------------------------------------------------
	Melopsittacus_undulatus_Exon3    ------------------------------------------------------------
	Alligator_mississippiensis_Exon4 CCGCTGATGCAAATGCCAGGTCCACATCAAATGATGCCTATACCACAGCAACAACCAAGC
	Pelodiscus_sinensis_Exon4        GCAAGGAT----------------------------------------------------
	Anas_platyrhynchos_Exon4         CGGCTGATGCAAATTCCTAGGCTGTGCCCAGTTTTACCAGCAGTACTGCACCAACCAAGC
	Gallus_gallus_Exon4              CAGCTGATGTAAATTCCCAGGCTATTTCCAGTTCTACCACTAGCGCAGCACCTACCAAGC
	Melagris_gallopavo_Exon4         CAGCTGATGCAAATTCCCAGGCTATTTCCAGTTCTACCACTAGCACAGCACCTACCAAGA
	Taeniopygia_guttata_Exon4        CAGCTGGTGTGAACCTC-AGGCTCTGT--GGTTTC-CCAGCAGCAC-----------AGC
	Melopsittacus_undulatus_Exon4    CAGCTGATGCAATTTCCCAGGCTGTT-CCAGTTTCATCAGCAGCACAGCACAAACCAAAC
	Alligator_mississippiensis_Exon5 ------------------------------------------------------------
	Pelodiscus_sinensis_Exon5        ------------------------------------------------------------
	Chrysemys_picta_Exon5            ------------------------------------------------------------

	[                                421       431       441       451       461       471       ]
	[                                |         |         |         |         |         |         ]
	Paleosuchus_palpebrosus_mRNA     CTACAAATGCCAGTCCAAGAGCCAGTCCAACCACAGGCAGGTGAACATCCAAGCCCACCA
	Alligator_mississippiensis_Exon1 ------------------------------------------------------------
	Pelodiscus_sinensis_Exon1        ------------------------------------------------------------
	Chrysemys_picta_Exon1            ------------------------------------------------------------
	Anas_platyrhynchos_Exon1         ------------------------------------------------------------
	Gallus_gallus_Exon1              ------------------------------------------------------------
	Melagris_gallopavo_Exon1         ------------------------------------------------------------
	Melopsittacus_undulatus_Exon1    ------------------------------------------------------------
	Alligator_mississippiensis_Exon2 ------------------------------------------------------------
	'Anas_platyrhynchos-Exon2'       ------------------------------------------------------------
	Gallus_gallus_Exon2              ------------------------------------------------------------
	Melagris_gallopavo_Exon2         ------------------------------------------------------------
	Taeniopygia_guttata_Exon2        ------------------------------------------------------------
	Melopsittacus_undulatus_Exon2    ------------------------------------------------------------
	Alligator_mississippiensis_Exon3 ------------------------------------------------------------
	Pelodiscus_sinensis_Exon3        ------------------------------------------------------------
	Anas_platyrhynchos_Exon3         ------------------------------------------------------------
	Gallus_gallus_Exon3              ------------------------------------------------------------
	Melagris_gallopavo_Exon3         ------------------------------------------------------------
	Taeniopygia_guttata_Exon3        ------------------------------------------------------------
	Melopsittacus_undulatus_Exon3    ------------------------------------------------------------
	Alligator_mississippiensis_Exon4 CTACAAATGCCAGTCCAAGAGCCAGTCCAACCACAGGCAGGTGAACATCCAAGCCCACCA
	Pelodiscus_sinensis_Exon4        --ACTAGTGCCAACTCAGAAACCAGGTCAACTGCAGGCAGGTAAACAGTCAAACC-----
	Anas_platyrhynchos_Exon4         CTGCCAATGCCAGCTCAAA--CTG-CACAA----------------------CCTCAAGC
	Gallus_gallus_Exon4              CTGCCAATGCCAGCTCAAA--CCA-CACAACTGCACACAAC--AAAACCT--GCCCAAGA
	Melagris_gallopavo_Exon4         CTGCCAATGCCAGCTCAAA--CCA-CACAT----------------------GCTCAAGA
	Taeniopygia_guttata_Exon4        CTGCCAA-GCCAGCTCAAT--CTG-CACAA----------------------CTGCACCT
	Melopsittacus_undulatus_Exon4    CTGCCAATGCCAGCTCAAA--CAG-AAAAA----------------------CTGCAGGC
	Alligator_mississippiensis_Exon5 ------------------------------------------------------------
	Pelodiscus_sinensis_Exon5        ------------------------------------------------------------
	Chrysemys_picta_Exon5            ------------------------------------------------------------

	[                                481       491       501       511       521       531       ]
	[                                |         |         |         |         |         |         ]
	Paleosuchus_palpebrosus_mRNA     GTG--CAGCCCCAACAACCTGGGCATCCGAATCCACCGATGCAGCCTCA-----------
	Alligator_mississippiensis_Exon1 ------------------------------------------------------------
	Pelodiscus_sinensis_Exon1        ------------------------------------------------------------
	Chrysemys_picta_Exon1            ------------------------------------------------------------
	Anas_platyrhynchos_Exon1         ------------------------------------------------------------
	Gallus_gallus_Exon1              ------------------------------------------------------------
	Melagris_gallopavo_Exon1         ------------------------------------------------------------
	Melopsittacus_undulatus_Exon1    ------------------------------------------------------------
	Alligator_mississippiensis_Exon2 ------------------------------------------------------------
	'Anas_platyrhynchos-Exon2'       ------------------------------------------------------------
	Gallus_gallus_Exon2              ------------------------------------------------------------
	Melagris_gallopavo_Exon2         ------------------------------------------------------------
	Taeniopygia_guttata_Exon2        ------------------------------------------------------------
	Melopsittacus_undulatus_Exon2    ------------------------------------------------------------
	Alligator_mississippiensis_Exon3 ------------------------------------------------------------
	Pelodiscus_sinensis_Exon3        ------------------------------------------------------------
	Anas_platyrhynchos_Exon3         ------------------------------------------------------------
	Gallus_gallus_Exon3              ------------------------------------------------------------
	Melagris_gallopavo_Exon3         ------------------------------------------------------------
	Taeniopygia_guttata_Exon3        ------------------------------------------------------------
	Melopsittacus_undulatus_Exon3    ------------------------------------------------------------
	Alligator_mississippiensis_Exon4 CTG--CAGCCCCAACAACCTGGGCACCCGAATCCACCGATGCAGCCTCA-----------
	Pelodiscus_sinensis_Exon4        ------------------------------------------------------------
	Anas_platyrhynchos_Exon4         GGG-TGAA------CAACCAAACCTGCCCAAGCATCCTCAGCA-TCCTACAAACCCCAAT
	Gallus_gallus_Exon4              GGCCTCAG------CATCCTGCAAATCCCAACCCACCATTGCA-CCCCA-----------
	Melagris_gallopavo_Exon4         AGCCTCAG------CATCCTGCTAATCCCAACCCACCGTTGCAGCCCCA-----------
	Taeniopygia_guttata_Exon4        GGG-GGAA------CAACCAAACCACTCGA-GCAGCCTCAGCA-TCCTTCACATCCCAGC
	Melopsittacus_undulatus_Exon4    AAG-TGAA------CACCCAAACCTGCCCAAGCAGCCTCAGCA-TCCTGTAAATCCCAG-
	Alligator_mississippiensis_Exon5 ------------------------------------------------------------
	Pelodiscus_sinensis_Exon5        ------------------------------------------------------------
	Chrysemys_picta_Exon5            ------------------------------------------------------------

	[                                541       551       561       571       581       591       ]
	[                                |         |         |         |         |         |         ]
	Paleosuchus_palpebrosus_mRNA     ----------------------------------GCTACCTGGGAGT--CCACACCCACC
	Alligator_mississippiensis_Exon1 ------------------------------------------------------------
	Pelodiscus_sinensis_Exon1        ------------------------------------------------------------
	Chrysemys_picta_Exon1            ------------------------------------------------------------
	Anas_platyrhynchos_Exon1         ------------------------------------------------------------
	Gallus_gallus_Exon1              ------------------------------------------------------------
	Melagris_gallopavo_Exon1         ------------------------------------------------------------
	Melopsittacus_undulatus_Exon1    ------------------------------------------------------------
	Alligator_mississippiensis_Exon2 ------------------------------------------------------------
	'Anas_platyrhynchos-Exon2'       ------------------------------------------------------------
	Gallus_gallus_Exon2              ------------------------------------------------------------
	Melagris_gallopavo_Exon2         ------------------------------------------------------------
	Taeniopygia_guttata_Exon2        ------------------------------------------------------------
	Melopsittacus_undulatus_Exon2    ------------------------------------------------------------
	Alligator_mississippiensis_Exon3 ------------------------------------------------------------
	Pelodiscus_sinensis_Exon3        ------------------------------------------------------------
	Anas_platyrhynchos_Exon3         ------------------------------------------------------------
	Gallus_gallus_Exon3              ------------------------------------------------------------
	Melagris_gallopavo_Exon3         ------------------------------------------------------------
	Taeniopygia_guttata_Exon3        ------------------------------------------------------------
	Melopsittacus_undulatus_Exon3    ------------------------------------------------------------
	Alligator_mississippiensis_Exon4 ----------------------------------GCTACCTGGGAGT--CCACACCCACC
	Pelodiscus_sinensis_Exon4        ------------------------------------------------------------
	Anas_platyrhynchos_Exon4         CTGACTGATGCAGCCCCA----------------GTGACAGGGGAGTCCTCACCTGCCCA
	Gallus_gallus_Exon4              ----------------------------------GTGGCTGGGGAGTCTCCATATGCACA
	Melagris_gallopavo_Exon4         ----------------------------------GTGGCTGGGGAGTCCCCATATGCACA
	Taeniopygia_guttata_Exon4        CATCCCACGTGGCCCCAACTTTTAGGGGAATCCCACCTGCCCAGGTGTCCCATGAACTCA
	Melopsittacus_undulatus_Exon4    CCAACTGATGCACCCCCAGCCAACTGATTCCCCAGCAGCTGGGGAATCCCCACTGGCCGG
	Alligator_mississippiensis_Exon5 ------------------------------------------------------------
	Pelodiscus_sinensis_Exon5        ------------------------------------------------------------
	Chrysemys_picta_Exon5            ------------------------------------------------------------

	[                                601       611       621       631       641       651       ]
	[                                |         |         |         |         |         |         ]
	Paleosuchus_palpebrosus_mRNA     AATGCGGCCCCAGCAGCCTGGGATTCCAAACCCACCAATGTACCCAATGCAGCCATTGCC
	Alligator_mississippiensis_Exon1 ------------------------------------------------------------
	Pelodiscus_sinensis_Exon1        ------------------------------------------------------------
	Chrysemys_picta_Exon1            ------------------------------------------------------------
	Anas_platyrhynchos_Exon1         ------------------------------------------------------------
	Gallus_gallus_Exon1              ------------------------------------------------------------
	Melagris_gallopavo_Exon1         ------------------------------------------------------------
	Melopsittacus_undulatus_Exon1    ------------------------------------------------------------
	Alligator_mississippiensis_Exon2 ------------------------------------------------------------
	'Anas_platyrhynchos-Exon2'       ------------------------------------------------------------
	Gallus_gallus_Exon2              ------------------------------------------------------------
	Melagris_gallopavo_Exon2         ------------------------------------------------------------
	Taeniopygia_guttata_Exon2        ------------------------------------------------------------
	Melopsittacus_undulatus_Exon2    ------------------------------------------------------------
	Alligator_mississippiensis_Exon3 ------------------------------------------------------------
	Pelodiscus_sinensis_Exon3        ------------------------------------------------------------
	Anas_platyrhynchos_Exon3         ------------------------------------------------------------
	Gallus_gallus_Exon3              ------------------------------------------------------------
	Melagris_gallopavo_Exon3         ------------------------------------------------------------
	Taeniopygia_guttata_Exon3        ------------------------------------------------------------
	Melopsittacus_undulatus_Exon3    ------------------------------------------------------------
	Alligator_mississippiensis_Exon4 AATGCAGCCCCAGCAGCCTGGGATTCCAAACCCACCAATGTACCCAATGCAGCCATTGCC
	Pelodiscus_sinensis_Exon4        ------------------------------------------------------------
	Anas_platyrhynchos_Exon4         GGTGC---CCATGCCA---GAT--------------------------------------
	Gallus_gallus_Exon4              TATGC--CCCCTGTCA---GGG--------------------------------------
	Melagris_gallopavo_Exon4         TGTGC--CCCCTCCCTGTTAGGC-------------------------------------
	Taeniopygia_guttata_Exon4        --CCA---CCCTGTCTGCTCCT--------------------------------------
	Melopsittacus_undulatus_Exon4    TCTGC---TCCTGTAC--------------------------------------------
	Alligator_mississippiensis_Exon5 ------------------------------------------------------------
	Pelodiscus_sinensis_Exon5        ------------------------------------------------------------
	Chrysemys_picta_Exon5            ------------------------------------------------------------

	[                                661       671       681       691       701       711       ]
	[                                |         |         |         |         |         |         ]
	Paleosuchus_palpebrosus_mRNA     ACCACTGCTGCCGGACATGCCACTAGAACCATGGCGGCCAATGGACAAGACCAAGCAAGA
	Alligator_mississippiensis_Exon1 ------------------------------------------------------------
	Pelodiscus_sinensis_Exon1        ------------------------------------------------------------
	Chrysemys_picta_Exon1            ------------------------------------------------------------
	Anas_platyrhynchos_Exon1         ------------------------------------------------------------
	Gallus_gallus_Exon1              ------------------------------------------------------------
	Melagris_gallopavo_Exon1         ------------------------------------------------------------
	Melopsittacus_undulatus_Exon1    ------------------------------------------------------------
	Alligator_mississippiensis_Exon2 ------------------------------------------------------------
	'Anas_platyrhynchos-Exon2'       ------------------------------------------------------------
	Gallus_gallus_Exon2              ------------------------------------------------------------
	Melagris_gallopavo_Exon2         ------------------------------------------------------------
	Taeniopygia_guttata_Exon2        ------------------------------------------------------------
	Melopsittacus_undulatus_Exon2    ------------------------------------------------------------
	Alligator_mississippiensis_Exon3 ------------------------------------------------------------
	Pelodiscus_sinensis_Exon3        ------------------------------------------------------------
	Anas_platyrhynchos_Exon3         ------------------------------------------------------------
	Gallus_gallus_Exon3              ------------------------------------------------------------
	Melagris_gallopavo_Exon3         ------------------------------------------------------------
	Taeniopygia_guttata_Exon3        ------------------------------------------------------------
	Melopsittacus_undulatus_Exon3    ------------------------------------------------------------
	Alligator_mississippiensis_Exon4 ACCACTGCTGCCGGACATGCCACTAGAACCATGGCGGCCAATGGACAAGACCAAGCAAGA
	Pelodiscus_sinensis_Exon4        ------------------------------------------------------------
	Anas_platyrhynchos_Exon4         ----------------GCGCCTCTGCAGCCACAGCAGTCA---GACAA--GACAAAGCTA
	Gallus_gallus_Exon4              ----------------ACTCCTCTGGAGCCAAGGCAGACA---GACAA--CAAAGCAAAG
	Melagris_gallopavo_Exon4         ----------------ACTCCTCTGGAGCCAGGCCAGCCA---GACAA--CAAAGCAAAG
	Taeniopygia_guttata_Exon4        ----------------GAACATCTGGAGCCACAGTAGTCCACTTAAAA--GAAAAAGTAG
	Melopsittacus_undulatus_Exon4    ----------------ATGCCTCTGGAGCCACAGCAGTCCACTGGCAA--GAAAAAGCAA
	Alligator_mississippiensis_Exon5 ------------------------------------------------------------
	Pelodiscus_sinensis_Exon5        ------------------------------------------------------------
	Chrysemys_picta_Exon5            ------------------------------------------------------------

	[                                721       731       741       751       761       771       ]
	[                                |         |         |         |         |         |         ]
	Paleosuchus_palpebrosus_mRNA     GGAAATAGATTAAAGAAACCAGGAAATCAGAAAAAA-GCGAAAGTATTCTAGGCATTCTC
	Alligator_mississippiensis_Exon1 ------------------------------------------------------------
	Pelodiscus_sinensis_Exon1        ------------------------------------------------------------
	Chrysemys_picta_Exon1            ------------------------------------------------------------
	Anas_platyrhynchos_Exon1         ------------------------------------------------------------
	Gallus_gallus_Exon1              ------------------------------------------------------------
	Melagris_gallopavo_Exon1         ------------------------------------------------------------
	Melopsittacus_undulatus_Exon1    ------------------------------------------------------------
	Alligator_mississippiensis_Exon2 ------------------------------------------------------------
	'Anas_platyrhynchos-Exon2'       ------------------------------------------------------------
	Gallus_gallus_Exon2              ------------------------------------------------------------
	Melagris_gallopavo_Exon2         ------------------------------------------------------------
	Taeniopygia_guttata_Exon2        ------------------------------------------------------------
	Melopsittacus_undulatus_Exon2    ------------------------------------------------------------
	Alligator_mississippiensis_Exon3 ------------------------------------------------------------
	Pelodiscus_sinensis_Exon3        ------------------------------------------------------------
	Anas_platyrhynchos_Exon3         ------------------------------------------------------------
	Gallus_gallus_Exon3              ------------------------------------------------------------
	Melagris_gallopavo_Exon3         ------------------------------------------------------------
	Taeniopygia_guttata_Exon3        ------------------------------------------------------------
	Melopsittacus_undulatus_Exon3    ------------------------------------------------------------
	Alligator_mississippiensis_Exon4 GGAAATA-----------------------------------------------------
	Pelodiscus_sinensis_Exon4        ------------------------------------------------------------
	Anas_platyrhynchos_Exon4         GAGGAAA-----------------------------------------------------
	Gallus_gallus_Exon4              GAAAACA-----------------------------------------------------
	Melagris_gallopavo_Exon4         GAAAACA-----------------------------------------------------
	Taeniopygia_guttata_Exon4        GAAGCAG-----------------------------------------------------
	Melopsittacus_undulatus_Exon4    GAGGAAG-----------------------------------------------------
	Alligator_mississippiensis_Exon5 -------GATTAAAGAAACCAGGAAATCAGAAAAAA-GCAAAAGTATTCTAGGCATTCTC
	Pelodiscus_sinensis_Exon5        -------GATTAGAGAAACCAGGAAAAAATAATAAA--AAAAAGTATTCTAAGCATTTTT
	Chrysemys_picta_Exon5            -------GATTAAAGAGACCAGGAAATCAGAAAAAAAGCAAAAGTATTCTAGGCATTTTC

	[                                781       791       801       811       821       831       ]
	[                                |         |         |         |         |         |         ]
	Paleosuchus_palpebrosus_mRNA     ACTTGCTTTCAAGAATCCATCATTCCACTGGAGTCAGTGGTATGTCCTTCCATTAACTCA
	Alligator_mississippiensis_Exon1 ------------------------------------------------------------
	Pelodiscus_sinensis_Exon1        ------------------------------------------------------------
	Chrysemys_picta_Exon1            ------------------------------------------------------------
	Anas_platyrhynchos_Exon1         ------------------------------------------------------------
	Gallus_gallus_Exon1              ------------------------------------------------------------
	Melagris_gallopavo_Exon1         ------------------------------------------------------------
	Melopsittacus_undulatus_Exon1    ------------------------------------------------------------
	Alligator_mississippiensis_Exon2 ------------------------------------------------------------
	'Anas_platyrhynchos-Exon2'       ------------------------------------------------------------
	Gallus_gallus_Exon2              ------------------------------------------------------------
	Melagris_gallopavo_Exon2         ------------------------------------------------------------
	Taeniopygia_guttata_Exon2        ------------------------------------------------------------
	Melopsittacus_undulatus_Exon2    ------------------------------------------------------------
	Alligator_mississippiensis_Exon3 ------------------------------------------------------------
	Pelodiscus_sinensis_Exon3        ------------------------------------------------------------
	Anas_platyrhynchos_Exon3         ------------------------------------------------------------
	Gallus_gallus_Exon3              ------------------------------------------------------------
	Melagris_gallopavo_Exon3         ------------------------------------------------------------
	Taeniopygia_guttata_Exon3        ------------------------------------------------------------
	Melopsittacus_undulatus_Exon3    ------------------------------------------------------------
	Alligator_mississippiensis_Exon4 ------------------------------------------------------------
	Pelodiscus_sinensis_Exon4        ------------------------------------------------------------
	Anas_platyrhynchos_Exon4         ------------------------------------------------------------
	Gallus_gallus_Exon4              ------------------------------------------------------------
	Melagris_gallopavo_Exon4         ------------------------------------------------------------
	Taeniopygia_guttata_Exon4        ------------------------------------------------------------
	Melopsittacus_undulatus_Exon4    ------------------------------------------------------------
	Alligator_mississippiensis_Exon5 ACTTGCTTTCAAGAATCCATCATTCCACTGGAGTCAGTGGTATGTCCTTCCATTAACTCT
	Pelodiscus_sinensis_Exon5        ACTTGCTTTCAAGAATCCATCATTCCACTGCAGTCAATGATGCATTTTTCCATTACCTCT
	Chrysemys_picta_Exon5            ACTTGCTTTTAAGAATCCATCATTCCTCTGCAGTCAATGATGCATGCTTCCATTAACTCT

	[                                841       851       861       871       881       891       ]
	[                                |         |         |         |         |         |         ]
	Paleosuchus_palpebrosus_mRNA     TTTTATTAGTGAACGCTATAGCTAAAGAAAAACAAAAACAACTAGC-AAATAAAAATGTT
	Alligator_mississippiensis_Exon1 ------------------------------------------------------------
	Pelodiscus_sinensis_Exon1        ------------------------------------------------------------
	Chrysemys_picta_Exon1            ------------------------------------------------------------
	Anas_platyrhynchos_Exon1         ------------------------------------------------------------
	Gallus_gallus_Exon1              ------------------------------------------------------------
	Melagris_gallopavo_Exon1         ------------------------------------------------------------
	Melopsittacus_undulatus_Exon1    ------------------------------------------------------------
	Alligator_mississippiensis_Exon2 ------------------------------------------------------------
	'Anas_platyrhynchos-Exon2'       ------------------------------------------------------------
	Gallus_gallus_Exon2              ------------------------------------------------------------
	Melagris_gallopavo_Exon2         ------------------------------------------------------------
	Taeniopygia_guttata_Exon2        ------------------------------------------------------------
	Melopsittacus_undulatus_Exon2    ------------------------------------------------------------
	Alligator_mississippiensis_Exon3 ------------------------------------------------------------
	Pelodiscus_sinensis_Exon3        ------------------------------------------------------------
	Anas_platyrhynchos_Exon3         ------------------------------------------------------------
	Gallus_gallus_Exon3              ------------------------------------------------------------
	Melagris_gallopavo_Exon3         ------------------------------------------------------------
	Taeniopygia_guttata_Exon3        ------------------------------------------------------------
	Melopsittacus_undulatus_Exon3    ------------------------------------------------------------
	Alligator_mississippiensis_Exon4 ------------------------------------------------------------
	Pelodiscus_sinensis_Exon4        ------------------------------------------------------------
	Anas_platyrhynchos_Exon4         ------------------------------------------------------------
	Gallus_gallus_Exon4              ------------------------------------------------------------
	Melagris_gallopavo_Exon4         ------------------------------------------------------------
	Taeniopygia_guttata_Exon4        ------------------------------------------------------------
	Melopsittacus_undulatus_Exon4    ------------------------------------------------------------
	Alligator_mississippiensis_Exon5 TCTTATTAGTGAACGCTATAGCTAAAGAAAAACAAAAACAACTAGC-AAATAAAAATGTT
	Pelodiscus_sinensis_Exon5        ACTTGTTAGCGAATGCAATAGCCAGAAAAAAAAGTA--CAACTAGCCAAAAAAAAATGTT
	Chrysemys_picta_Exon5            ACTTCTTAGTGAATGCTATAGC--------------------------------------

	[                                901       ]
	[                                |         ]
	Paleosuchus_palpebrosus_mRNA     TAAAAAAAA
	Alligator_mississippiensis_Exon1 ---------
	Pelodiscus_sinensis_Exon1        ---------
	Chrysemys_picta_Exon1            ---------
	Anas_platyrhynchos_Exon1         ---------
	Gallus_gallus_Exon1              ---------
	Melagris_gallopavo_Exon1         ---------
	Melopsittacus_undulatus_Exon1    ---------
	Alligator_mississippiensis_Exon2 ---------
	'Anas_platyrhynchos-Exon2'       ---------
	Gallus_gallus_Exon2              ---------
	Melagris_gallopavo_Exon2         ---------
	Taeniopygia_guttata_Exon2        ---------
	Melopsittacus_undulatus_Exon2    ---------
	Alligator_mississippiensis_Exon3 ---------
	Pelodiscus_sinensis_Exon3        ---------
	Anas_platyrhynchos_Exon3         ---------
	Gallus_gallus_Exon3              ---------
	Melagris_gallopavo_Exon3         ---------
	Taeniopygia_guttata_Exon3        ---------
	Melopsittacus_undulatus_Exon3    ---------
	Alligator_mississippiensis_Exon4 ---------
	Pelodiscus_sinensis_Exon4        ---------
	Anas_platyrhynchos_Exon4         ---------
	Gallus_gallus_Exon4              ---------
	Melagris_gallopavo_Exon4         ---------
	Taeniopygia_guttata_Exon4        ---------
	Melopsittacus_undulatus_Exon4    ---------
	Alligator_mississippiensis_Exon5 TAAAAAAAA
	Pelodiscus_sinensis_Exon5        TTAAAAATA
	Chrysemys_picta_Exon5            ---------

;
End;
begin paup;
charset exon1 = 1-127;
charset exon2 = 128-177;
charset exon3 = 178-223;
charset exon4 = 224-727;
charset exon5 = 728-909;
end;

[Ensembl coordinates and accession numbers as follows:

Paleosuchus palpebrosus: AF095568

Alligator mississippiensis: AKHW01000355 (scaffold-34_8)

Pelodiscus sinensis: scaffold:PelSin_1.0:JH208023.1:2417719:2417826:-1 (exon 1); scaffold:PelSin_1.0:JH208023.1:2416621:2416664:-1 (exon 3);
scaffold:PelSin_1.0:JH208023.1:2415511:2415702:-1 (exon 4); scaffold:PelSin_1.0:JH208023.1:2414139:2414316:-1 (exon 5)

Chrysemys picta: scaffold:ChrPicBel3.0.1:JH584884.1:1343888:1344000:-1 (exon 1); scaffold:ChrPicBel3.0.1:JH584884.1:1335730:1335864:-1 (exon 5)

Anas platyrhynchos: scaffold:duck1:scaffold415:1790760:1790855:1 (exon 1); scaffold:duck1:scaffold415:1792081:1792126:1 (exon 2);
scaffold:duck1:scaffold415:1793273:1793318:1 (exon 3); scaffold:duck1:scaffold415:1793963:1794338:1 (exon 4)

Gallus gallus: chromosome:WASHUC2:1:127833346:127833462:-1 (exon 1); chromosome:WASHUC2:1:127831827:127832471:-1 (exon 2);
chromosome:WASHUC2:1:127830761:127830805:-1 (exon 3); chromosome:WASHUC2:1:127829694:127830058:-1 (exon 4)

Meleagris gallopavo: chromosome:UMD2:1:132360648:132360764:-1 (exon 1); chromosome:UMD2:1:132359423:132359467:-1 (exon 2);
chromosome:UMD2:1:132358072:132358116:-1 (exon 3); chromosome:UMD2:1:132357054:132357406:-1 (exon 4)

Taeniopygia guttata: chromosome:taeGut3.2.4:1:19199267:19199312:-1 (exon 2); chromosome:taeGut3.2.4:1:19197946:19197990:-1 (exon 3);
chromosome:taeGut3.2.4:1:19196633:19196999:-1 (exon 4)

Melopsittacus undulatus: scaffold:MelUnd6.3:JH556609.1:13549619:13549731:1 (exon 1); scaffold:MelUnd6.3:JH556609.1:13550925:13550972:1 (exon 2);
scaffold:MelUnd6.3:JH556609.1:13553050:13553694:1 (exon 3); scaffold:MelUnd6.3:JH556609.1:13553767:13554764:1 (exon 4)]
