# Supplementary material for: Molecular decay of enamel matrix protein genes in turtles and other edentulous amniotes
Source: BMC Evol Biol. 2013 Jan 23;13:20. doi: 10.1186/1471-2148-13-20 (PMC3562159; doi:10.1186/1471-2148-13-20)
Supplement: Additional file 9 — Nexus alignment of Alligator mississippiensis AMEL exon 1 (positions 1–114), intron 1 (positions 115–813), and exon 2 (838–894) with exon 1 and flanking sequences from Chrysemys picta and Pelodiscus sinensis. [file 1471-2148-13-20-S9.nex]

#NEXUS

Begin DATA;
	Dimensions ntax=6 nchar=1194;
	Format datatype=NUCLEOTIDE interleave gap=-;
	Matrix
	[                                       1         11        21        31        41        51        ]
	[                                       |         |         |         |         |         |         ]
	Alligator_mississippiensis_Exon1        TAGTATTAACCAAAACAATATTTTTTCCCTTTTTTTT-CAGGTACTATATTTCAAGAAAG
	Chrysemys_picta_Exon1                   TAGAACTAACCGGTGCAAAACACTTTCCCTTCACATTTCAGATACCGTACATTGAAAAAG
	Pelodiscus_sinensis_Exon1               CAGAACTAACCAGGACAAAAATCTTTCCTTTCACATTTCAGATACTGTACA--GAGAACA
	Alligator_mississippiensis_Intron1Exon2 ------------------------------------------------------------
	Chrysemys_picta_ExonFlanking            ------------------------------------------------------------
	Pelodiscus_sinensis_ExonFlanking        ------------------------------------------------------------

	[                                       61        71        81        91        101       111       ]
	[                                       |         |         |         |         |         |         ]
	Alligator_mississippiensis_Exon1        ATGGAGGGCTGGATGTTGATCACTTGCCTACTAGGTGCAACATTTGCTATACCA------
	Chrysemys_picta_Exon1                   ATGGAGGATTGCATCTTGGTCACTTGCCTCTTCG-TGCAACATTTGCTGTACTA------
	Pelodiscus_sinensis_Exon1               ATGGAGAGCTGAATCTTGGACACTTGTCTTCTAGTTGCAACATTTGCT----CA------
	Alligator_mississippiensis_Intron1Exon2 ------------------------------------------------------GTGAGT
	Chrysemys_picta_ExonFlanking            ------------------------------------------------------GTGAGT
	Pelodiscus_sinensis_ExonFlanking        ------------------------------------------------------GT--GT

	[                                       121       131       141       151       161       171       ]
	[                                       |         |         |         |         |         |         ]
	Alligator_mississippiensis_Exon1        ------------------------------------------------------------
	Chrysemys_picta_Exon1                   ------------------------------------------------------------
	Pelodiscus_sinensis_Exon1               ------------------------------------------------------------
	Alligator_mississippiensis_Intron1Exon2 ATATATTATAGTTATATTGTAATTCAGTGGCCTAGTCCATTAACTTTGACAATAAATACT
	Chrysemys_picta_ExonFlanking            AT----TA-GATCAGCCTGTAATTCAGTGCTCAATTCCATTAACCTTGACAGCAAGCAAT
	Pelodiscus_sinensis_ExonFlanking        AT----TA-AATCAGCCTGTAATTCATTACTCAGTTTCATTAACC-------CAAGCAC-

	[                                       181       191       201       211       221       231       ]
	[                                       |         |         |         |         |         |         ]
	Alligator_mississippiensis_Exon1        ------------------------------------------------------------
	Chrysemys_picta_Exon1                   ------------------------------------------------------------
	Pelodiscus_sinensis_Exon1               ------------------------------------------------------------
	Alligator_mississippiensis_Intron1Exon2 CTCTTGAATTTTCATGCGC---GTGCAAGATTAACACAACTATAATAACATATATACAGG
	Chrysemys_picta_ExonFlanking            ATTTTGAACTTGCAAATAATGAGTGCAACATTAACACAAGTATAATTACATACGTACAGG
	Pelodiscus_sinensis_ExonFlanking        -TCTTAATGTTGCACTCATTAATTGCAAGTTCAACACAAGTGTAATTACATATGTACAGA

	[                                       241       251       261       271       281       291       ]
	[                                       |         |         |         |         |         |         ]
	Alligator_mississippiensis_Exon1        ------------------------------------------------------------
	Chrysemys_picta_Exon1                   ------------------------------------------------------------
	Pelodiscus_sinensis_Exon1               ------------------------------------------------------------
	Alligator_mississippiensis_Intron1Exon2 ACTTATACAAATATAATTATAAACTTCCCAAAATGAATGATTATTT-----GCTTTAGTT
	Chrysemys_picta_ExonFlanking            CTTTATACA--------GACAAACTTCACAGAACTAAGGATTATTTAGTTAATTTTTGTA
	Pelodiscus_sinensis_ExonFlanking        CTTTAAAAA--------CACAAACGTCCTCTAACTAAGGATTATTTCATTAATTTTTGTA

	[                                       301       311       321       331       341       351       ]
	[                                       |         |         |         |         |         |         ]
	Alligator_mississippiensis_Exon1        ------------------------------------------------------------
	Chrysemys_picta_Exon1                   ------------------------------------------------------------
	Pelodiscus_sinensis_Exon1               ------------------------------------------------------------
	Alligator_mississippiensis_Intron1Exon2 AAACAC-TTTGATAAGTATTAATGCTATTAATGCGATTTTCAGAATGAAAAGCCACTAGG
	Chrysemys_picta_ExonFlanking            AAAC-CCTTTGAAAAAAGTCTAAAGCACGTAAGTGATACATATTATTACTA-CTACTACT
	Pelodiscus_sinensis_ExonFlanking        AAACACTTTTGAAAAAAGTCTAAAGCACAGAAGTGATATTCATTATTATTA-CTACTACT

	[                                       361       371       381       391       401       411       ]
	[                                       |         |         |         |         |         |         ]
	Alligator_mississippiensis_Exon1        ------------------------------------------------------------
	Chrysemys_picta_Exon1                   ------------------------------------------------------------
	Pelodiscus_sinensis_Exon1               ------------------------------------------------------------
	Alligator_mississippiensis_Intron1Exon2 AATAAACTGGTAATATAAATTACCAGTTTAGCAGGGCCCTCAGCCCAAGGGT-ATGGATT
	Chrysemys_picta_ExonFlanking            ACTACTTCTGGAAGAAAATCCTGCTTTCTAGTGGGTTACTCTTTCAGTCCTGACTGAACT
	Pelodiscus_sinensis_ExonFlanking        ACTATTTCTGGAAGAAAATCCTGCTTTCCAATGGGTTACTCTATCAGGCATC-CTGAACT

	[                                       421       431       441       451       461       471       ]
	[                                       |         |         |         |         |         |         ]
	Alligator_mississippiensis_Exon1        ------------------------------------------------------------
	Chrysemys_picta_Exon1                   ------------------------------------------------------------
	Pelodiscus_sinensis_Exon1               ------------------------------------------------------------
	Alligator_mississippiensis_Intron1Exon2 TCTTTCCCAACCTC---------------TCAAAACCCTAAACCCTAAAAGTTTGGAA--
	Chrysemys_picta_ExonFlanking            GCTAAAAAGAGACTGGCATTGTAATTAAATTAAAAATCCATCCTAAGAATGCCTGAAATA
	Pelodiscus_sinensis_ExonFlanking        GCTAGAAAGAGATTG----------TAAAT-AAAAATCTATTCTCAGAAGGCCTGAAATA

	[                                       481       491       501       511       521       531       ]
	[                                       |         |         |         |         |         |         ]
	Alligator_mississippiensis_Exon1        ------------------------------------------------------------
	Chrysemys_picta_Exon1                   ------------------------------------------------------------
	Pelodiscus_sinensis_Exon1               ------------------------------------------------------------
	Alligator_mississippiensis_Intron1Exon2 --GC-TTGATGTAAAAATAAGCCATTTGAGCTTGATTTTAGA-TAGAAGGCAACTTTAG-
	Chrysemys_picta_ExonFlanking            GAGCACAGAGGTATGGAA-TGCCATGGAGGTATGCCGAGGGAATTGACAGCCACTCCAGG
	Pelodiscus_sinensis_ExonFlanking        CAGCACTGCTGTATGGGAGTGGCA-GAAGGATTGCTAAAAGAATTGGCAGCCACTTTAGT

	[                                       541       551       561       571       581       591       ]
	[                                       |         |         |         |         |         |         ]
	Alligator_mississippiensis_Exon1        ------------------------------------------------------------
	Chrysemys_picta_Exon1                   ------------------------------------------------------------
	Pelodiscus_sinensis_Exon1               ------------------------------------------------------------
	Alligator_mississippiensis_Intron1Exon2 --AAAAGTACAAATTAGGCACATGTTTAAGTAGTTTA--ATTGATTTCCATAGGTCTACT
	Chrysemys_picta_ExonFlanking            CCAAAGATTTGGATT---CCTTCCCCTAAGTTCTCAA-CCCCCAGTTTATGTGGTCTTTA
	Pelodiscus_sinensis_ExonFlanking        CCAAAGATGTGGATT---CCTTCCCCAAAGCTTTCAAACCCCCACTTTATTTGGTCTTTC

	[                                       601       611       621       631       641       651       ]
	[                                       |         |         |         |         |         |         ]
	Alligator_mississippiensis_Exon1        ------------------------------------------------------------
	Chrysemys_picta_Exon1                   ------------------------------------------------------------
	Pelodiscus_sinensis_Exon1               ------------------------------------------------------------
	Alligator_mississippiensis_Intron1Exon2 TATGTGCCTGAGGGCTTCGTTG--------AACTGTAGACATAATGATTTAGCACTAGCT
	Chrysemys_picta_ExonFlanking            CCTGGGAATGAAGGAGAGGTGGCAACACTGAATTAAACCCTAATAGCAGGAAGGCTTGAT
	Pelodiscus_sinensis_ExonFlanking        CATGGGAATGAAGGAGAGGTGG-------GAATTGTACCCTAATAGCAGAAAGGCTAGAT

	[                                       661       671       681       691       701       711       ]
	[                                       |         |         |         |         |         |         ]
	Alligator_mississippiensis_Exon1        ------------------------------------------------------------
	Chrysemys_picta_Exon1                   ------------------------------------------------------------
	Pelodiscus_sinensis_Exon1               ------------------------------------------------------------
	Alligator_mississippiensis_Intron1Exon2 CTGAAGCAAATCTATCACTGGCCATAGGCATTTAATAATTTCAAGGATTTGGTTTCTAGG
	Chrysemys_picta_ExonFlanking            GTAAAAATAAGCCATC--TGAGCATGACTGCAGATAGAAGGCAAC--TTTAAAATTCAGC
	Pelodiscus_sinensis_ExonFlanking        GTAAAAATAAGCCATT--TGAGAATGTTTGTAGATAAAAGGCAAC--TTTACAATTCAGT

	[                                       721       731       741       751       761       771       ]
	[                                       |         |         |         |         |         |         ]
	Alligator_mississippiensis_Exon1        ------------------------------------------------------------
	Chrysemys_picta_Exon1                   ------------------------------------------------------------
	Pelodiscus_sinensis_Exon1               ------------------------------------------------------------
	Alligator_mississippiensis_Intron1Exon2 CTGTTACTAATATAAAGCAGATCACAAGAATTGTATTAATAAATTACAGAAAGCAAATGA
	Chrysemys_picta_ExonFlanking            AAATCACTTACACACA-TGCTTAATGTGACTTGATCCATTGATTTCCATGGGAAAAGAAA
	Pelodiscus_sinensis_ExonFlanking        AAATCACTTGTGCACA-TGCTCAATATGAGTTGTTCCACTGATTTCCATGGGGACAGGGG

	[                                       781       791       801       811       821       831       ]
	[                                       |         |         |         |         |         |         ]
	Alligator_mississippiensis_Exon1        ------------------------------------------------------------
	Chrysemys_picta_Exon1                   ------------------------------------------------------------
	Pelodiscus_sinensis_Exon1               ------------------------------------------------------------
	Alligator_mississippiensis_Intron1Exon2 AACAGACACATATTGCAATTTTGTTTTTAACAG------------------------GTG
	Chrysemys_picta_ExonFlanking            GAAAGAACGAAAGAGAAATTCTGTCCT-AGTAGTACAAAGTACTATTTTGCATGTCTGTG
	Pelodiscus_sinensis_ExonFlanking        AATTCA------------TTCTGTCTT-AGTAAGACAGAGTATTATTTTGCATATCTGTG

	[                                       841       851       861       871       881       891       ]
	[                                       |         |         |         |         |         |         ]
	Alligator_mississippiensis_Exon1        ------------------------------------------------------------
	Chrysemys_picta_Exon1                   ------------------------------------------------------------
	Pelodiscus_sinensis_Exon1               ------------------------------------------------------------
	Alligator_mississippiensis_Intron1Exon2 CCTCCCCA----TCCACA-TCATCCTGGTTATGTCAACTT-CAG--TTA-TGAG------
	Chrysemys_picta_ExonFlanking            CATAGCAACATGTAAAAAATTA--CTGGATACTTGAAAAGGTAGATCTATTCCAGAGAAA
	Pelodiscus_sinensis_ExonFlanking        TATAGCAACAGGTCAAAAATTA--CTGGATAGTTGAAAAAGGAGAGCTACTGAAGAACAA

	[                                       901       911       921       931       941       951       ]
	[                                       |         |         |         |         |         |         ]
	Alligator_mississippiensis_Exon1        ------------------------------------------------------------
	Chrysemys_picta_Exon1                   ------------------------------------------------------------
	Pelodiscus_sinensis_Exon1               ------------------------------------------------------------
	Alligator_mississippiensis_Intron1Exon2 ------------------------------------------------------------
	Chrysemys_picta_ExonFlanking            ATTTGACCATGGCATTAGGAAAAGAGAATCACAACTTTGCAGTTTCCTAATCTCTGCTTT
	Pelodiscus_sinensis_ExonFlanking        ATGTGACCATGGCATTAAGAAAAGAGAATAG---------AGTTTCCTAATCTCTGCTTT

	[                                       961       971       981       991       1001      1011      ]
	[                                       |         |         |         |         |         |         ]
	Alligator_mississippiensis_Exon1        ------------------------------------------------------------
	Chrysemys_picta_Exon1                   ------------------------------------------------------------
	Pelodiscus_sinensis_Exon1               ------------------------------------------------------------
	Alligator_mississippiensis_Intron1Exon2 ------------------------------------------------------------
	Chrysemys_picta_ExonFlanking            TTCTTAAAAGTATACAAA-TATTTTCAATTCCTCTGAGACTCACTGGCTTTACGTTTTAA
	Pelodiscus_sinensis_ExonFlanking        TTCTTAAAAGTATAAAAAGTATTTGCAATTCCTCTGAGACTCACTGGCTTTAAATTTTAA

	[                                       1021      1031      1041      1051      1061      1071      ]
	[                                       |         |         |         |         |         |         ]
	Alligator_mississippiensis_Exon1        ------------------------------------------------------------
	Chrysemys_picta_Exon1                   ------------------------------------------------------------
	Pelodiscus_sinensis_Exon1               ------------------------------------------------------------
	Alligator_mississippiensis_Intron1Exon2 ------------------------------------------------------------
	Chrysemys_picta_ExonFlanking            CTGCAGATTGCAGCATAAAAATAGGAAGGCTGGGGATGCAGACTCAAATGGCCTTCAGTA
	Pelodiscus_sinensis_ExonFlanking        CCACAGATTGCAGCATAAAAATAGGAAGGCTGGGGATGTAGACATAAATGGTCTTCAGTA

	[                                       1081      1091      1101      1111      1121      1131      ]
	[                                       |         |         |         |         |         |         ]
	Alligator_mississippiensis_Exon1        ------------------------------------------------------------
	Chrysemys_picta_Exon1                   ------------------------------------------------------------
	Pelodiscus_sinensis_Exon1               ------------------------------------------------------------
	Alligator_mississippiensis_Intron1Exon2 ------------------------------------------------------------
	Chrysemys_picta_ExonFlanking            TGCACAATGTATTTAAATCTCTATCTGCAAAATGACCTAATCCTAAATAATGGAACTAAA
	Pelodiscus_sinensis_ExonFlanking        TGCACAGAGTATTTAAATCTCCATCTGCAGAATGACCTCACCCTAAATAATGGAACTAAA

	[                                       1141      1151      1161      1171      1181      1191    ]
	[                                       |         |         |         |         |         |    ]
	Alligator_mississippiensis_Exon1        ------------------------------------------------------
	Chrysemys_picta_Exon1                   ------------------------------------------------------
	Pelodiscus_sinensis_Exon1               ------------------------------------------------------
	Alligator_mississippiensis_Intron1Exon2 ------------------------------------------------------
	Chrysemys_picta_ExonFlanking            CAGTGACACTACAGCATATTTAAGCATG--------TTACTGTCTCTT-GTTAG
	Pelodiscus_sinensis_ExonFlanking        TAGTGACACTACAGCATATTTAAGCAGAATTTTCAATTTCTGTCTCTTTGTTAG

;
End;

begin paup;
charset exon1 = 1-114;
charset AlligatorIntron1 = 115-813; 
charset AlligatorExon2 = 838-894; [possible homology with testudine sequences?]
charset TestudineExonFlanking = 115-894; [includes region that flanks exon 1, including intron 1 and possibly exon 2 (?)]
end;

[Ensembl coordinates and GenBank accession numbers as follows:
Alligator mississippiensis: AKHW01000355
Chrysemys picta: scaffold:ChrPicBel3.0.1:JH584884.1:1342846:1344000:-1
Pelodiscus sinensis: scaffold:PelSin_1.0:JH208023.1:2416716:2417826:-1]
