# Supplementary material for: Molecular decay of enamel matrix protein genes in turtles and other edentulous amniotes
Source: BMC Evol Biol. 2013 Jan 23;13:20. doi: 10.1186/1471-2148-13-20 (PMC3562159; doi:10.1186/1471-2148-13-20)
Supplement: Additional file 11 — Nexus alignment of AMEL sequences (exons 2–7) for Homo sapiens, Orycteropus afer and six other afrotherians (Echinops telfairi, Chrysochloris asiatica, Elephantulus edwardii, Trichechus manatus, Loxodonta africana, Procavia capensis), Dasypus novemcinctus, and Choloepus hoffmanni. The start and stop codons in Homo occur at positions 13–15 (exon 2) and 668–670 (exon 7), respectively. The mutated stop codon and frameshift mutation in exon 2 of Choloepus are clear in gnl|ti|1325289135 and gnl|ti|1311883086. The stop codon in exon 4 of Choloepus is confirmed by traces gnl|ti|1325336699 and gnl|ti|1312095734. The frameshift mutation in exon 6 of Choloepus is evident in trace gnl|ti|1363579107. The deletion that includes the 3’ region of intron 6 and first 14 bp of exon 7 in Dasypus is evident in gn|ti| 1886397515. [file 1471-2148-13-20-S11.nex]

#NEXUS

Begin DATA;
	Dimensions ntax=15 nchar=786;
	Format datatype=NUCLEOTIDE interleave gap=-;
	Matrix
	[                         1         11        21        31        41        51        ]
	[                         |         |         |         |         |         |         ]
	Echinops_telfairi         GGACATCAAGCAATGGGGACCTGGATTTTGTTTGCCTGCCTCTTGGGAGCAGCCTTTGCG
	Chrysochloris_asiatica    AGCCATCAAGCAATGGGGACCTGGATTTTGTTTGCCTGCCTCCTGGGAGCAGCCTTTGCA
	Elephantulus_edwardii     GGTCATCAAGCAATGGGGACCTGGATTTTGTTTGCCTGCCTCCTCGGAGCAGCCTTTGCT
	Trichechus_manatus        GGCCATCAAACAATGGGGACCTGGATTTTGTTTGCCTGCCTCCTGGGAGCAGCCTTCGCT
	Loxodonta_africana        GGCCAT-----AATGGGGACCTGGATTTTGTTTGCCTGCCTCCTGGGAGCAGCCTTCGCT
	Procavia_capensis         GGCCTTCAAGCAATGGGGACCTGGATTTTGTTTGCCTGCCTCCTGGGAGCAGCTTTTGCT
	Orycteropus_afer          GGCCACCAAGCAATGGGGACCTGGATTTTGTTTGCCTGCCTGCTGGGAGCAGCCTTTTCT
	Dasypus_novencinctus      GACCATCAAGAAATGGGGAACTGGATTTTGTTTGCCTGCCTCCTGGGAGCAGCCTTTGCT
	Choloepus_hoffmanni       GGCCATCAAGAAACGGGGACCTGGATTTTGTCTGCCTGCCTCCT-----------TCACC
	Homo_sapiens_Exon2        AACCATCAAGAAATGGGGACCTGGATTTTATTTGCCTGCCTCCTGGGAGCAGCTTTTGCC
	Homo_sapiens_Exon3        ------------------------------------------------------------
	Homo_sapiens_Exon4        ------------------------------------------------------------
	Homo_sapiens_Exon5        ------------------------------------------------------------
	Homo_sapiens_Exon6        ------------------------------------------------------------
	Homo_sapiens_Exon7partial ------------------------------------------------------------

	[                         61        71        81        91        101       111       ]
	[                         |         |         |         |         |         |         ]
	Echinops_telfairi         ATGCCACTACCACCTCATCCTGGGCACCCTGGTTATATCAACTTCAGCTATGAGAAGTCA
	Chrysochloris_asiatica    ATGCCACTACCACCTCATCCTGGGCACCCTGGTTATATCAACTTCAGCTATGAGAAGTCA
	Elephantulus_edwardii     ATGCCACTCCCGCCTCATCCTGGGCACCCTGGTTATATCAACTTCAGCTATGAGAAGCCA
	Trichechus_manatus        ATGCCACTACCGCCTCATCCTGGGCACCCTGCTTATATCAACTTCAGCTATGAGAAGTCA
	Loxodonta_africana        ATGCCACTACCGCCTCATCCTGGGCACCCTGGTTATATCAACTTCAGCTATGAGAAGTCA
	Procavia_capensis         ATGCCACTACCGCCTCATCCTGGGCACCCTGGTTATATCAACTTCAGCTATGAGAAGTCA
	Orycteropus_afer          ATGCCACTACCACATCATCCTGGACACCCTGGTTATATCAACTTCAGCTATGAGAAGTCA
	Dasypus_novencinctus      ATGCCACTACCACCTCATCCAGGGCACCCTGGTTATATCAACTTCAGCTATGAGACCTCA
	Choloepus_hoffmanni       ATGCCACTACCGCTTCATCCAGGGCACCCTGGTTATATTAACTTCAGTTATGAGATCTCA
	Homo_sapiens_Exon2        ATGCCT------------------------------------------------------
	Homo_sapiens_Exon3        ------CTACCACCTCATCCTGGGCACCCTGGTTATATCAACTTCAGCTATGAG------
	Homo_sapiens_Exon4        ------------------------------------------------------AACTCA
	Homo_sapiens_Exon5        ------------------------------------------------------------
	Homo_sapiens_Exon6        ------------------------------------------------------------
	Homo_sapiens_Exon7partial ------------------------------------------------------------

	[                         121       131       141       151       161       171       ]
	[                         |         |         |         |         |         |         ]
	Echinops_telfairi         CAGCTTCAGGCTAACC-CTAATAG-GCTGGGGGTGGGGGAGTGCTCACCCCCCTGAAGTG
	Chrysochloris_asiatica    CACTTACAGG----TTACCAATAATAACAGGGCTGTGGGAGTGCTCACCCCTTTGAAGTG
	Elephantulus_edwardii     CAATTTCAGACTACCTACCACTCCTTCCAGGAGTGTTGGAGTGCTCACCCCTTTGAAGTG
	Trichechus_manatus        CCATTTCAGG----CTACCAATATTGA-----CTGCGGGAGTGCTCACCCCTCTGAAGTG
	Loxodonta_africana        CAATTTCAGG----CTACCAGTATTGACAGGACTGCAGGAGTGCTCACCCCTTTGAAGTG
	Procavia_capensis         CAATTTCAGG----CTACCAATACTGACAGGACTGCAGGAGTGCTCACCCCCATAAAGTG
	Orycteropus_afer          CACTTTCAGG----CTGCCAATATTGACAGGCTTGCGTGAGTGCTCACCCCTTTGAAGTG
	Dasypus_novencinctus      CATTTTCAGG----CTATCACAATTGACAAGACTGCATTAGTGCTTAGCCCTTTGAAGTG
	Choloepus_hoffmanni       TGATTTCCAG----CTATTGCTATCGACAAGACTGCATTAGTGCTTACCACTCTGAAGTG
	Homo_sapiens_Exon2        ------------------------------------------------------------
	Homo_sapiens_Exon3        ------------------------------------------------------------
	Homo_sapiens_Exon4        CATTCTCAGG----CTATCAATGTTGACAGGACTGCATTA--------------------
	Homo_sapiens_Exon5        ----------------------------------------GTGCTTACCCCTTTGAAGTG
	Homo_sapiens_Exon6        ------------------------------------------------------------
	Homo_sapiens_Exon7partial ------------------------------------------------------------

	[                         181       191       201       211       221       231       ]
	[                         |         |         |         |         |         |         ]
	Echinops_telfairi         GTACCAGAACATGCTAAGGCAGCCGTACCCTTCCTATGGTTACGAGCCCATGGGTGGATG
	Chrysochloris_asiatica    GTACCAGAACATGATAAGGCAGCCGTACCCTTCCTATGGTTACGAGCCCATGGGTGGATG
	Elephantulus_edwardii     GTACCAGAACATTATAAGGCAGCCGTACCCTTCCTATGGTTACGAGCCCATGGGTGGATG
	Trichechus_manatus        GTACCAGAACATGATAAGGCAGCCGTACCCTTCCTATGGTTACGAGCCCATGGGTGGATG
	Loxodonta_africana        GTACCAGAACATGATAAGGCAGCCGTACCCTTCCTATGGTTACGAGCCCATGGGTGGATG
	Procavia_capensis         GTACCAGAACATGATAAGG---CCGTACCCTTCCTATGGTTACGAGCCCATGAGTGGATG
	Orycteropus_afer          GTACCCGAACATGATAAGGCAGCGATACCCTTCCTATGGTTACGAGCCCACGAGTGGATG
	Dasypus_novencinctus      GTATCAGAGC---ATAAGGCAGCCGTACCCTTCCTACGGTTATGAACCCATGAGCGGATG
	Choloepus_hoffmanni       TTACCAGAAC---ATATGGCAGCTGTACCCTTCCTATGGTTACAAACCCATGGGGAGATG
	Homo_sapiens_Exon2        ------------------------------------------------------------
	Homo_sapiens_Exon3        ------------------------------------------------------------
	Homo_sapiens_Exon4        ------------------------------------------------------------
	Homo_sapiens_Exon5        GTACCAGAGC---ATAAGGCCACCG-----------------------------------
	Homo_sapiens_Exon6        -------------------------TACCCTTCCTATGGTTACGAGCCCATGGGTGGATG
	Homo_sapiens_Exon7partial ------------------------------------------------------------

	[                         241       251       261       271       281       291       ]
	[                         |         |         |         |         |         |         ]
	Echinops_telfairi         GCTGCACCACCAAATCATCCCTGTGCTGTCCCAGCAGCTTCCCCCGAGCCACACCCTGCA
	Chrysochloris_asiatica    GCTGCACCACCAAATCATCCCCGTGCTGTCCCAGCAGCATCCCCCGAGCCACACCATGCA
	Elephantulus_edwardii     GCTGCGCCACCAAATCGTCCCTGTGCTGTCCCAACAGCATCCCCCGAGCCACACCCTGCA
	Trichechus_manatus        GCTGCACCACCAAATCATCCCTGTGCTGTCCCAGCAGCATCCCCAGAGCCACACCCTGCA
	Loxodonta_africana        GCTGCACCACCAAATCATCCCCGTGCTGTCCCAGCAGCATCCCCAGAGCCACACCCTGCA
	Procavia_capensis         GCTGCACCACCAAATCATCCCTGTGCTGTCCCAGCAGCATCCCCAGAGCCACACCCTGCA
	Orycteropus_afer          ACTGCATCACCAAATCGTCCCTGTG------CAGCAGCATCCCCTGAGCCACACCCTGTA
	Dasypus_novencinctus      GCTGCACCAACAAATCATCCCAGTGCTATCCCAGCAGCACCCCCCAAGCCACGCCCTGCA
	Choloepus_hoffmanni       GCAGCACCACCAAATCATCCCCATGCTTTCCCAGCAGCACCCCCCAAACCATGCCCTGAA
	Homo_sapiens_Exon2        ------------------------------------------------------------
	Homo_sapiens_Exon3        ------------------------------------------------------------
	Homo_sapiens_Exon4        ------------------------------------------------------------
	Homo_sapiens_Exon5        ------------------------------------------------------------
	Homo_sapiens_Exon6        GCTGCACCACCAAATCATCCCCGTGCTGTCCCAACAGCACCCCCCGACTCACACCCTGCA
	Homo_sapiens_Exon7partial ------------------------------------------------------------

	[                         301       311       321       331       341       351       ]
	[                         |         |         |         |         |         |         ]
	Echinops_telfairi         GCCTCATCACCACATCCCCATGGTGCCCGCTCAGCAG---CCCGTGGCCCCCCAGCAGCC
	Chrysochloris_asiatica    GCCTCATCACCACATCCCCATGGTGCCCGCTCAGCAG---CCCGTGGCCCCTCAGCAGCC
	Elephantulus_edwardii     GCCTCATCACCACATCCCCATGGTGCCCGCTCAGCAGCAGCCCGTGGTCCCCCAGCAGCC
	Trichechus_manatus        GCCTCATCACCACATCCCCATGGTGCCCGCTCAGCAG---CCCATGGTCCCCCAGCAGCC
	Loxodonta_africana        GCCTCATCACCACTTCCCCATGGTGGCCGCTCAGCAG---CCCGTGGTCCCTCAGCAGCC
	Procavia_capensis         GCCTCATCACCACATCCCCATGGTGCCCGCTCAGCAA---CCCGTGGTCCCCCAGCAGCC
	Orycteropus_afer          GCCTCATCACCACATCCCCATGGTGCCTCCTCAGCAG---CCCATGGTCCCCCAGCAGCC
	Dasypus_novencinctus      GCCTCATCAACACATCCCCATGATGCCAGCTCAGGAG---CCCATGGTCCCCCAGCAGCC
	Choloepus_hoffmanni       GCCTTATCCTCATGTCCCCATGGTGCCAGGTCAGCAG---CCCATGGTCCCCCAGTAGCC
	Homo_sapiens_Exon2        ------------------------------------------------------------
	Homo_sapiens_Exon3        ------------------------------------------------------------
	Homo_sapiens_Exon4        ------------------------------------------------------------
	Homo_sapiens_Exon5        ------------------------------------------------------------
	Homo_sapiens_Exon6        GCCTCATCACCACATCCCAGTGGTGCCAGCTCAGCAG---CCCGTGATCCCCCAGCAACC
	Homo_sapiens_Exon7partial ------------------------------------------------------------

	[                         361       371       381       391       401       411       ]
	[                         |         |         |         |         |         |         ]
	Echinops_telfairi         AATGATGCCAGTTCCCGGCCAACACTCCATGACTCCAACCCAACACCACCAGCCACACCT
	Chrysochloris_asiatica    AATGATGCCAGTTCCCGGCCAACACTCCATGACTCCAACCCAACACCACCAGGCACACCT
	Elephantulus_edwardii     AATGATGCCAGTTCCTGGCCAACACTCCATGACTCCAACCCAACACCACCAGCCACACCT
	Trichechus_manatus        AATGATGCCAGTTCCCGGCCAACACTCCATGACTCCAACCCAACGCCACCAGCCACACCT
	Loxodonta_africana        AATGATGCCACTTCCCGGCCAACACTCCATGACTCCAACCCAACACCATCAGCCAAACCT
	Procavia_capensis         ACTGATGCCAGTTCCCGGGCAACACTCCATGACTCCAACCCAACACCACCAGCCAAACCT
	Orycteropus_afer          AATGATGCCAGTTCCCGGCCGACACTCCATGACCCCAACGCAACACCACCAGCCACATCT
	Dasypus_novencinctus      AATGATGCCAGTTCCTGGCCAGCACTCCATGACTCCAAGCCTGCACCACCAGCCAAACCT
	Choloepus_hoffmanni       AATGATGCCAGTTCCTGGCCAGCACTCCAGGACCGAATTCCACCACAGCCACCAAAACCT
	Homo_sapiens_Exon2        ------------------------------------------------------------
	Homo_sapiens_Exon3        ------------------------------------------------------------
	Homo_sapiens_Exon4        ------------------------------------------------------------
	Homo_sapiens_Exon5        ------------------------------------------------------------
	Homo_sapiens_Exon6        AATGATGCCCGTTCCTGGCCAACACTCCATGACTCCAATCCAACACCACCAGCCAAACCT
	Homo_sapiens_Exon7partial ------------------------------------------------------------

	[                         421       431       441       451       461       471       ]
	[                         |         |         |         |         |         |         ]
	Echinops_telfairi         CCCTCCGCCCGTCCAGCAGCCCTACCAGCCCCAGCCCGTGCAGCCGCAGCCTCACCAG--
	Chrysochloris_asiatica    CCCGCCC---GTCCAGCAGCCCTTCCAGCCC------ATCCAG---------CACCAGCC
	Elephantulus_edwardii     CCCTCCGCCCGTCCAGCAGCCCTACCAGCCCCAGTCCGTCCAGCCGCAGCCTCACCAGCC
	Trichechus_manatus        CCCTCCGTCCATCCAGCAACCCTACCAACCCCAGCCAGTCCAGCCGCAGCCTCAC-----
	Loxodonta_africana        CCCTCCACCCATCCAGCAACCCTACCAGCCCCAGCCAGTCCAGCCGCAGCCTCAG-----
	Procavia_capensis         CCCTCCGCCCATCCAGCAACCCTACCAGCCCCAGCCCGTCCAGCCGCAGCCTCAC-----
	Orycteropus_afer          CCCTCCACCTGTCCAGCAGCCCTTCCAGCCCCAGCCCGTCCAGCCGCAG-----------
	Dasypus_novencinctus      CCCTCTGCCTGTCCAGCAGCCCTTCCAGCCCCAGCCCGCCCAGCCCCAGCCTCAC-----
	Choloepus_hoffmanni       CTCTCCATCCGCCCAGCAGCCCTCCCAGCCGCAGTCTCTCCAGCCCGGC-----------
	Homo_sapiens_Exon2        ------------------------------------------------------------
	Homo_sapiens_Exon3        ------------------------------------------------------------
	Homo_sapiens_Exon4        ------------------------------------------------------------
	Homo_sapiens_Exon5        ------------------------------------------------------------
	Homo_sapiens_Exon6        CCCTCCGCCCGCCCAGCAGCCCTACCAGCCCCAGCCTGTTCAGCCACAGCCTCACCAG--
	Homo_sapiens_Exon7partial ------------------------------------------------------------

	[                         481       491       501       511       521       531       ]
	[                         |         |         |         |         |         |         ]
	Echinops_telfairi         -------------------------CCCATGCAGCCCCAGCCACCCGTGCACCCCATGCA
	Chrysochloris_asiatica    TGTCCAGCAG---CAACCTCACCAGCCCATGCATCCCCAGCCACCCATGCATCCCATGCA
	Elephantulus_edwardii     CATGCAGCCAATGCAGCCCATGCATCCCATGCATCCCCAGCAGTCCATGCACCCCATGCA
	Trichechus_manatus        ----------------------CAGCCCATGCAGCCCCAGCCACCCATGCACCCCATCCA
	Loxodonta_africana        ----------------------CAGCCCATGCAGCCACAGCCACCTGTGCACCCCATCCA
	Procavia_capensis         ----------------------CAGCCCCTGCAGCCCCAGCCACCCATGCACCCCATCCA
	Orycteropus_afer          ----------------------------------------CCACCCGTGCACCCCATCCA
	Dasypus_novencinctus      ----------------------CAGCCCATCCAGCCCCAGCCACCCATGCAGCCCATCCA
	Choloepus_hoffmanni       ----CAGCCCCAGTCACCCATGCACCCCATCCAGTCCCTGCCACCACAATG---------
	Homo_sapiens_Exon2        ------------------------------------------------------------
	Homo_sapiens_Exon3        ------------------------------------------------------------
	Homo_sapiens_Exon4        ------------------------------------------------------------
	Homo_sapiens_Exon5        ------------------------------------------------------------
	Homo_sapiens_Exon6        -------------------------CCCATGCAGCCCCAGCCACCTGTGCACCCCATGCA
	Homo_sapiens_Exon7partial ------------------------------------------------------------

	[                         541       551       561       571       581       591       ]
	[                         |         |         |         |         |         |         ]
	Echinops_telfairi         GCCCATGCCGCCACAGCCACCTATGCCTCCGATGTTCCCCATGCAGCCTCTGCCCCCCAT
	Chrysochloris_asiatica    GCCCCTGCCCCCACAGCCACCTCTGTCTCCGATGTTCCCCATGCAGCCTCTGCCCCCCAT
	Elephantulus_edwardii     GCCCTTGCCGCCACAGCCACCTCTGCCTCCGATGTTCCCCATGCAGCCTCTGCCCCCCAT
	Trichechus_manatus        TCCCCTGCCGCCACAGCCACCTCTGCCTCCGATGTTCCCCATGCAGCCTCTGCCCCCCAT
	Loxodonta_africana        GCCCTTGCCACCACAGCCACCTCTGCCTCCGATGTTCCCCATGCAGCCTCTGCCCCCCAT
	Procavia_capensis         ACCCCTGCCGCCACAGCCACCTCTGCCTCCGATATTCCCCATGCAGCCTCTGCCCCCCAT
	Orycteropus_afer          GCCCCTGCTGCCACAGCCACCTCTGCCTCTGATGTTCCCCATGAAGCCTCTGCCCCCCTT
	Dasypus_novencinctus      G---------------CCTCCTCTGCCTCCGGTGTTCGCCATGCAGCCCCTGGCCCCCAT
	Choloepus_hoffmanni       ---------------GCCACCTCTGCCTCTGATGTTTCCCATGAAACCCCTGTCCCCCA-
	Homo_sapiens_Exon2        ------------------------------------------------------------
	Homo_sapiens_Exon3        ------------------------------------------------------------
	Homo_sapiens_Exon4        ------------------------------------------------------------
	Homo_sapiens_Exon5        ------------------------------------------------------------
	Homo_sapiens_Exon6        GCCCCTGCCGCCACAGCCACCTCTGCCTCCGATGTTCCCCATGCAGCCCCTGCCTCCCAT
	Homo_sapiens_Exon7partial ------------------------------------------------------------

	[                         601       611       621       631       641       651       ]
	[                         |         |         |         |         |         |         ]
	Echinops_telfairi         GCTCACC---GATCTGCCTATGGAAGCTTGGCCGGCAACAGACAAGACCAAGCGGGAGGA
	Chrysochloris_asiatica    GCTTCCT---GATCTGCCCCTGGAAGCTTGGTCAGCAACGGACAAGACCAAGAGGGAAGA
	Elephantulus_edwardii     GCTCCAT---GATCTGCCTCTGGAAGCGTGGTCAGCAACTGACAAGACCAAGCGGGAAGA
	Trichechus_manatus        GCTTCCT---GACCTGCCTCTGGAAGCTTGGCCAGCAACAGACAAGGCCAAACGGGAAGA
	Loxodonta_africana        GCTCCAT---GACCTGCCCCTGGAAGCTTGGCCAGCAACCGACAAGACCAAGCGGGAAGA
	Procavia_capensis         GCTCCCT---GACCTGCCTCTGGAAGCCTGGCCAGCAACTGACAAGACCAAGCGGGAAGA
	Orycteropus_afer          GCTTCCT---GATCTGCCTCTGGAAGCTTGGCCAGCAACGGACAAGACCAAGCGGGAAGA
	Dasypus_novencinctus      GCTTCCTGGTGATCTACCTCTGGAGGCTTGGCCAGCGACCGACAAGACCAAACGGGAGGA
	Choloepus_hoffmanni       GCTTCCT---GATCTGCCTCTGGAAGCTTGGCCAGTGACCAACAAGGCTGAGCGGGAGGA
	Homo_sapiens_Exon2        ------------------------------------------------------------
	Homo_sapiens_Exon3        ------------------------------------------------------------
	Homo_sapiens_Exon4        ------------------------------------------------------------
	Homo_sapiens_Exon5        ------------------------------------------------------------
	Homo_sapiens_Exon6        GCTTCCT---GATCTGACTCTGGAAGCTTGGCCATCAACAGACAAGACCAAGCGGGAGGA
	Homo_sapiens_Exon7partial ------------------------------------------------------------

	[                         661       671       681       691       701       711       ]
	[                         |         |         |         |         |         |         ]
	Echinops_telfairi         AGTGGATTAAACCAATGGATGAGGAGCGAAGGACTGAAGCTGCCATTTCAGTTGCTTCCA
	Chrysochloris_asiatica    AGTGGATTAAAGGAACAGACAAGGACGGAAGAACTGAAC--------------GCTTTCA
	Elephantulus_edwardii     AATAGATTAAACGACCAGACACTGACAGAA---CTGAACCTGATA-------------CC
	Trichechus_manatus        AGTGGATTAACCGATCAGAC-----GAAGAGAACTGAACTTGATATTTCAGTAGCTTTCA
	Loxodonta_africana        AGTGGATTAACCGATCGGACAATGAGAGAAGAACTGAACTTGATATTTCAGTTACTTTCA
	Procavia_capensis         AGTGGATTAAACGATCAGACAATGAC---AGGACTGGACTCGGTATCTCAGTTGCTTTCA
	Orycteropus_afer          AGTGGATTAAATGATCAGGAAAGGAGAGAAGAACTGAACTTGCCATTTAAGTTGCTTTCA
	Dasypus_novencinctus      AGTG--------------TAAATGAGAGAAGA-CTAAGCTAGATATTTCAGTTGCTTTCA
	Choloepus_hoffmanni       AGTAGATTAAAAGATCAGTAAATGAGAGAAG---TAAGCTAGATATTTCAGTTGCTTTCA
	Homo_sapiens_Exon2        ------------------------------------------------------------
	Homo_sapiens_Exon3        ------------------------------------------------------------
	Homo_sapiens_Exon4        ------------------------------------------------------------
	Homo_sapiens_Exon5        ------------------------------------------------------------
	Homo_sapiens_Exon6        AGTG--------------------------------------------------------
	Homo_sapiens_Exon7partial ----GATTAAAAGATCAGAAGATGAGAGGGGAA-TGAA-----TACTTCAGATGCTTTCA

	[                         721       731       741       751       761       771       ]
	[                         |         |         |         |         |         |         ]
	Echinops_telfairi         GCAATGTCCCAAGAGCACGGTGATGGG--TGTCGACAATCACCCTCTGT-AGTGAGTGCT
	Chrysochloris_asiatica    GGAATGCCACAGGAACATAGTTGACTG-CTGTCTACAATCACTTTCCTT-AGTAAATGCT
	Elephantulus_edwardii     TGAACGACCCAAGAGCAAAGTGATTTG--TGTCTACAATCAACTTTCCCTATGAAATGCT
	Trichechus_manatus        GGAACCACGCAAGAGCACAGTGATTTG--TGTCTACAAACACTTTCCTT-AGTAAATGCT
	Loxodonta_africana        GGAATGACACAAGTGCACAGTGATTTG--TGTCTAAAATCATTTTCCTT-AGTAAACGCT
	Procavia_capensis         GGAGTGACACAAAAAGCATGGTGGTTTTCTGTCTACAATCACTTTCCTT-AGTAAATGCT
	Orycteropus_afer          GGAATGACACAGAG-CAAAGTGATTTG--TGTCCACA-TCACTTTCCCTTAGTAAAGGCT
	Dasypus_novencinctus      GGAAAGACACAAGAACACAGTGATTTG--TGCCAACGACTACTTTACTT-AGTAAATTCT
	Choloepus_hoffmanni       GGAATGACACAAGAACACAATGATTTG--TGCCTAAA-TCA-TTTGCTT-AGTAAATTCT
	Homo_sapiens_Exon2        ------------------------------------------------------------
	Homo_sapiens_Exon3        ------------------------------------------------------------
	Homo_sapiens_Exon4        ------------------------------------------------------------
	Homo_sapiens_Exon5        ------------------------------------------------------------
	Homo_sapiens_Exon6        ------------------------------------------------------------
	Homo_sapiens_Exon7partial GGAGTGACACAAGAACACAATGATTTT--TGCTTATAATCACTTTACTT-AGCAAATTCT

	[                         781      ]
	[                         |      ]
	Echinops_telfairi         GTAACT
	Chrysochloris_asiatica    GTAACA
	Elephantulus_edwardii     CTAACA
	Trichechus_manatus        GTAACT
	Loxodonta_africana        GTAACT
	Procavia_capensis         GTATCT
	Orycteropus_afer          GTAACA
	Dasypus_novencinctus      GTAACT
	Choloepus_hoffmanni       GTTACT
	Homo_sapiens_Exon2        ------
	Homo_sapiens_Exon3        ------
	Homo_sapiens_Exon4        ------
	Homo_sapiens_Exon5        ------
	Homo_sapiens_Exon6        ------
	Homo_sapiens_Exon7partial GTAACT

;
End;

begin paup;
charset exon2 = 1-66;
charset startcodon = 13-15;
charset exon3 = 67-114;
charset exon4 = 115-160; [not functional in afrotherians and xenarthrans]
charset exon5 = 161-205;
charset exon6 = 206-664;
charset exon7 = 665-786;
charset stopcodon = 668-670;
end;

[Ensembl coordinates and accession numbers as follows:
Homo sapiens: NG_012040
Echinops telfairi: AAIY02186687
Chrysochloris asiatica: AMDV01055021
Elephantulus edwardii: AMGZ01157733
Trichechus manatus: AHIN01118272
Loxodonta africana: AAGU03061270
Procavia capensis: ABRQ01169270 (Exon 1); ABRQ01169271 (other exons)
Orycteropus afer: ALYB01242162 (exon 1); ALYB01242161 (exons 3-6); and ALYB01071525 (exon 7)
Dasypus novemcinctus: AAGV03101155 (exons 1-7); exon 7 (TI 1886397515)
Choloepus hoffmanni: ABVD01303812 (exon 2); ABVD01303813 (exon 3); ABVD01303814 (exons 4-6); ABVD01303815 (exon 7)]


[Notes on trace files for Dasypus and Choloepus:

Dasypus: splice site at end of intron 6 and 5' end of exon 7 (including stop codon) are deleted (see TI 1886397515)

Choloepus: mutated stop codon and frameshift in exon 2 are clear in gnl|ti|1325289135 and gnl|ti|1311883086; stop codon in
exon 4 is confirmed by traces gnl|ti|1325336699 and gnl|ti|1312095734; frameshift in exon 6 is evident in traces
gnl|ti|1295061785 and gnl|ti|1363579107 (best of these two)]
